# Supplementary material for: High frequencies of alpha common cold coronavirus/SARS-CoV-2 cross-reactive functional CD4+ and CD8+ memory T cells are associated with protection from symptomatic and fatal SARS-CoV-2 infections in unvaccinated COVID-19 patients
Source: Front Immunol. 2024 Mar 28;15:1343716. doi: 10.3389/fimmu.2024.1343716 (PMC11007208; doi:10.3389/fimmu.2024.1343716)
Supplement: Supplementary file 2 [file Table_1.xlsx]

## Sheet: Supplemental Table S1 
Supplementary Table S1	Conserved T cell epitope sequences between SARS-CoV-2 and CCCs, depicted as identity percentages and similarity scores
				Best corresponding epitopes* between our SARS-CoV-2 epitopes and hCCCs peptides based on Multiple Sequences Alignment of each individual SARS-CoV-2 protein with its corresponding homologous protein in each hCCCs strain								% of IDENTITY between each SARS-CoV-2 epitope and related hCCC peptide				BLOSUM62 SCORES SUMS = A(x,y) †							SIMILARITY SCORES‡ : SS(x,y)=(A(x,y) - Axmin)/(Axmax - Axmin)
	Peptide-epitope Name / Position	SARS-CoV-2 corresponding protein	SARS-CoV-2 Peptide-epitope sequence	HUK1 corresponding epitope (matching sequence* in the homologous protein)	OC43 corresponding epitope (matching sequence* in the homologous protein)	NL63 corresponding epitope (matching sequence* in the homologous protein)	229E corresponding epitope (matching sequence* in the homologous protein)	HUK1 peptide name (protein and position)	OC43 peptide name (protein and position)	NL63 peptide name (protein and position)	229E peptide name (protein and position)	HUK1 epitope identity (%) (with related SARS-CoV-2 epitope)	OC43 epitope identity (%) (with related SARS-CoV-2 epitope)	NL63 epitope identity (%) (with related SARS-CoV-2 epitope)	229E epitope identity (%) (with related SARS-CoV-2 epitope)	HUK1 epitopes BLOSUM62 scores sum (with related SARS-CoV-2 epitope)	OC43 epitopes BLOSUM62 scores sum (with related SARS-CoV-2 epitope)	NL63 epitopes BLOSUM62 scores sum (with related SARS-CoV-2 epitope)	229E epitopes BLOSUM62 scores sum (with related SARS-CoV-2 epitope)	Axmax	Axmin	Axmax - Axmin	HUK1 epitope Similarity score‡ (with related SARS-CoV-2 epitope)	OC43 epitope Similarity score‡ (with related SARS-CoV-2 epitope)	NL63 epitope Similarity score‡ (with related SARS-CoV-2 epitope)	229E epitope Similarity score‡ (with related SARS-CoV-2 epitope)
SARS-CoV-2-derived CD4+ T cell epitopes (class-II HLA-DRB1*01:01 restricted epitopes)	ORF1a1350-1365	Non structural protein NSP3	KSAFYILPSIISNEK	KTILNIVGPDARQDG	KTVLNVVGPDARTQG	VNTVCFVDVDFHSVE	LNTICIKDADYNAKD	ORF1ab1408-1422	ORF1ab1351-1365	ORF1ab1237-1251	ORF1ab1238-1252	0.13	0.07	0	0.07	0	0	-10	-6	73	-53	126	0.420635	0.420635	0.34127	0.373016
	ORF1a1801-1815	Non structural protein NSP3	ESPFVMMSAPPAQYE	NVPFLICSNTPLSKD	DVPFLICSNTPASVK	NVVLKITEDGINVKD	NSAIVCASVKRDGVQ	ORF1ab1852-1866	ORF1ab1796-1810	ORF1ab1581-1595	ORF1ab1800-1814	0.27	0.33	0	0.2	19	26	-17	3	79	-51	130	0.538462	0.592308	0.261538	0.415385
	ORF1ab5019-5033	RdRP polymerase NSP12	PNMLRIMASLVLARK	PNILRIVSSLVLARK	PNLLRIVSSLVLARK	PNMIRMISAMVLGSK	PSMIRMLSAMILGSK	ORF1ab5050-5064	ORF1ab4992-5006	ORF1ab4665-4679	ORF1ab4695-4709	0.8	0.8	0.47	0.33	59	60	43	38	70	-51	121	0.909091	0.917355	0.77686	0.735537
	ORF1ab6088-6102	Non structural protein NSP14	RIKIVQMLSDTLKNL	RIRIVQMLSDYLLDL	RPRIVQMFADHLIDL	RRRIVQMISDYLSNL	RKRIVQMIADFLAGS	ORF1ab6120-6134	ORF1ab6062-6076	ORF1ab5730-5744	ORF1ab5760-5774	0.73	0.53	0.67	0.47	48	33	46	30	70	-51	121	0.818182	0.694215	0.801653	0.669421
	ORF1ab6420-6434	Non structural protein NSP14	LDAYNMMISAGFSLW	LESYNIVTTAGFTFW	LESYNTATTAGFTFW	VEAYNTFTQAGFNIW	VESYNIFTQAGFNIW	ORF1ab6447-6461	ORF1ab6389-6403	ORF1ab6051-6065	ORF1ab6081-6095	0.47	0.47	0.47	0.4	50	46	48	47	80	-53	133	0.774436	0.744361	0.759398	0.75188
	S1-13	Spike structural protein (Signal peptide)	MFVFLVLLPLVSS	MFLIIFILPTTLA	MFLILLISLPTAF	MKLFLILLVLPLA	MFVLLVAYAALHI	S1-13	S1-13	S1-13	S1-13	0.31	0.23	0.46	0.38	24	10	23	23	60	-46	106	0.660377	0.528302	0.650943	0.650943
	E20-34	Envelope structural protein	FLAFVVFLLVTLAIL	VLSCVIFLIFVVALL	VAICLLVTIVVVAFL	LLVMIFFFVLAMTFI	CVVLIVILLVCITII	E20-34	E22-36	E19-33	E19-33	0.4	0.2	0.13	0.33	31	10	18	25	67	-53	120	0.7	0.525	0.591667	0.65
	E26-40	Envelope structural protein	FLLVTLAILTALRLC	FLIFVVALLATIKLC	VTIVVVAFLATFKLC	FFVLAMTFIKLIQLC	ILLVCITIIKLIKLC	E26-40	E28-42	E25-39	E25-39	0.4	0.33	0.2	0.4	39	28	26	34	70	-52	122	0.745902	0.655738	0.639344	0.704918
	M176-190	Membrane structural protein	LSYYKLGASQRVAGD	LCTYKRAFLDKLDVN	LCTYKRGFLDRISDT	IVCDRVGRSVNETSQ	IIYSRVGRSVNSQNS	M178-192	M182-196	M178-192	M177-191	0.2	0.33	0.13	0.2	6	20	3	12	75	-50	125	0.448	0.56	0.424	0.496
	ORF612-26	ORF6 accessory protein	AEILLIIMRTFKVSI	No corresponding protein	No corresponding protein	No corresponding protein	No corresponding protein	No corresponding protein	No corresponding protein	No corresponding protein	No corresponding protein	-	-	-	-	-	-	-	-	-	-	-	-	-	-	-
	ORF7a1-15	ORF7a accessory protein	MKIILFLALITLATC	No corresponding protein	No corresponding protein	No corresponding protein	No corresponding protein	No corresponding protein	No corresponding protein	No corresponding protein	No corresponding protein	-	-	-	-	-	-	-	-	-	-	-	-	-	-	-
	ORF7a3-17	ORF7a accessory protein	IILFLALITLATCEL	No corresponding protein	No corresponding protein	No corresponding protein	No corresponding protein	No corresponding protein	No corresponding protein	No corresponding protein	No corresponding protein	-	-	-	-	-	-	-	-	-	-	-	-	-	-	-
	ORF7a98-112	ORF7a accessory protein	SPIFLIVAAIVFITL	No corresponding protein	No corresponding protein	No corresponding protein	No corresponding protein	No corresponding protein	No corresponding protein	No corresponding protein	No corresponding protein	-	-	-	-	-	-	-	-	-	-	-	-	-	-	-
	ORF7b8-22	ORF7b accessory protein	DFYLCFLAFLLFLVL	No corresponding protein	No corresponding protein	No corresponding protein	No corresponding protein	No corresponding protein	No corresponding protein	No corresponding protein	No corresponding protein	-	-	-	-	-	-	-	-	-	-	-	-	-	-	-
	ORF8b1-15	ORF8 accessory protein	MKFLVFLGIITTVAA	No corresponding protein	No corresponding protein	No corresponding protein	No corresponding protein	No corresponding protein	No corresponding protein	No corresponding protein	No corresponding protein	-	-	-	-	-	-	-	-	-	-	-	-	-	-	-
	N388-403	Nucleocapsid structural protein	KQQTVTLLPAADLDDF	No match in the alignement	QQNKSIELTAEDISLL	NASIPESKPLADDDSA	QTSPATVEPVRDEVSI	No match in the alignement	N419-434	N352-367	N365-380	-	0.25	0.25	0.19	-	9	7	8	80	-54	134	-	0.470149	0.455224	0.462687
SARS-CoV-2-derived CD8+ T cell epitopes (class-I HLA-A*02:01 restricted epitopes)	ORF1ab84-92	Non structural protein NSP1	VMVELVAEL	LHVVEVLTK	PYYLEVLLQ	NLRGWLIFS	MLHGWLVFS	ORF1ab86-94	ORF1ab86-94	ORF1ab84-92	ORF1ab84-92	0	0.11	0.11	0.11	-15	-7	-5	-2	39	-31	70	0.228571	0.342857	0.371429	0.414286
	ORF1ab1675-1683	Non structural protein NSP3	YLATALLTL	YVNVACLML	FVNVSCLML	WVNATCIIL	WVNAVCIAL	ORF1ab1728-1736	ORF1ab1672-1680	ORF1ab1679-1687	ORF1ab1707-1715	0.44	0.22	0.11	0.11	16	9	5	6	41	-29	70	0.642857	0.542857	0.485714	0.5
	ORF1ab2210-2218	Non structural protein NSP3	CLEASFNYL	IFIKGFLVV	MVARGACII	NIKSALFVV	NLKASAAVL	ORF1ab2252-2260	ORF1ab2194-2202	ORF1ab1953-1961	ORF1ab1982-1990	0.11	0	0	0.44	-2	-6	-1	9	49	-33	82	0.378049	0.329268	0.390244	0.512195
	ORF1ab2363-2371	Non structural protein NSP3	WLMWLIINL	WLIRFIVFV	WSFRLLVAL	No match in the alignement	No match in the alignement	ORF1ab2409-2417	ORF1ab2351-2359	No match in the alignement	No match in the alignement	0.11	0.11	-	-	-3	-11	-	-	53	-35	88	0.363636	0.272727	-	-
	ORF1ab3013-3021	Non structural protein NSP4	SLPGVFCGV	SMPGTFCGR	SLPGTFCGR	VDDGYICGD	VANGYVCGT	ORF1ab3057-3065	ORF1ab2999-3007	ORF1ab2695-2703	ORF1ab2726-2734	0.67	0.78	0.33	0.33	37	39	10	14	50	-33	83	0.843373	0.86747	0.518072	0.566265
	ORF1ab3183-3191	Non structural protein NSP4	FLLNKEMYL	FMITKDSYC	FMITKDSYC	FVLDMRSYE	FVIDIRSYE	ORF1ab3225-3233	ORF1ab3167-3175	ORF1ab2862-2870	ORF1ab2893-2901	0.33	0.33	0.33	0.22	22	22	14	10	46	-33	79	0.696203	0.696203	0.594937	0.544304
	ORF1ab3732-3740	Non structural protein NSP6	SMWALIISV	LLFITAFLG	LLMLASLFG	VMFLCAISS	VMLLCAISN	ORF1ab3770-3778	ORF1ab3712-3720	ORF1ab3400-3408	ORF1ab3430-3438	0	0	0.33	0.33	-7	-8	7	3	44	-31	75	0.32	0.306667	0.506667	0.453333
	ORF1ab4283-4291	Non structural protein NSP10	YLASGGQPI	YIQQGGVPI	FIQQGGTPI	AVKHGAKPI	AVKQGAKPV	ORF1ab4320-4328	ORF1ab4262-4270	ORF1ab3938-3946	ORF1ab3968-3976	0.56	0.44	0.33	0.22	29	26	15	15	47	-32	79	0.772152	0.734177	0.594937	0.594937
	ORF1ab5470-5478	Non structural protein NSP13	KLSYGIATV	KQSYASATI	KQSYASATI	KSSYAFATL	KSSYAYATL	ORF1ab5501-5509	ORF1ab5443-5451	ORF1ab5116-5124	ORF1ab5146-5154	0.56	0.56	0.56	0.56	24	24	24	23	43	-29	72	0.736111	0.736111	0.736111	0.722222
	ORF1ab6419-6427	Non structural protein NSP14	YLDAYNMMI	YLESYNVAT	YLESYNTAT	YVEAYNTFT	YVESYNIFT	ORF1ab6446-6454	ORF1ab6388-6396	ORF1ab6050-6058	ORF1ab6080-6088	0.44	0.44	0.44	0.33	26	24	25	24	48	-31	79	0.721519	0.696203	0.708861	0.696203
	ORF1ab6749-6757	Non structural protein NSP15	LLLDDFVEI	LLLDDFVVI	ILLDDFVTL	LLLDDFVTI	LLLDDFVSL	ORF1ab6804-6812	ORF1ab6747-6755	ORF1ab6380-6388	ORF1ab6414-6422	0.89	0.67	0.89	0.78	36	33	37	36	43	-35	78	0.910256	0.871795	0.923077	0.910256
	S2-10	Spike structural protein (Signal peptide)	FVFLVLLPL	FLIIFILPT	FLILLISLP	FLILLILPL	FVLLVAYAL	S2-10	S2-10	S2-10	S2-10	0.33	0.22	0.56	0.56	20	6	29	19	43	-34	77	0.701299	0.519481	0.818182	0.688312
	S691-699	Spike structural protein (S1/S2 cleavage)	SIIAYTMSL	ISSPYRFVT	ITTGYRFTN	SLIPVRLRN	SIIAVQPRN	S758-766	S765-773	S741-749	S558-566	0.11	0.11	0.22	0.44	-4	0	5	8	41	-29	70	0.357143	0.414286	0.485714	0.528571
	S958-966	Spike structural protein (S2: between HR1 and HR2)	ALNTLVKQL	ALNSLLQQL	ALNNLLQQL	ALNHLTSQL	SLNYLTSQL	S1039-1047	S1047-1055	S1024-1032	S841-849	0.67	0.67	0.67	0.56	30	29	27	22	41	-30	71	0.84507	0.830986	0.802817	0.732394
	S976-984	Spike structural protein (S2: between HR1 and HR2)	VLNDILSRL	SLQEILSRL	SLQEILSRL	SIQAIYDRL	SIQAIYDRL	S1057-1065	S1065-1073	S1042-1050	S859-867	0.67	0.67	0.33	0.33	25	25	10	10	41	-33	74	0.783784	0.783784	0.581081	0.581081
	S1000-1008	Spike structural protein (S2: between HR1 and HR2)	RLQSLQTYV	RLTALNAYV	RLTALNAYV	RLAALNAFV	RLAALNVFV	S1081-1089	S1089-1097	S1066-1074	S883-891	0.56	0.56	0.44	0.44	24	24	20	20	43	-28	71	0.732394	0.732394	0.676056	0.676056
	S1220-1228	Spike structural protein (CT: cytoplasmic domain)	FIAGLIAIV	IVILFIIFL	ICLAGVAML	ISVVFVVLL	ISVVLIFVV	S1302-1310	S1309-1317	S1303-1311	S1120-1128	0.11	0.11	0	0.33	2	3	1	8	40	-33	73	0.479452	0.493151	0.465753	0.561644
	E20-28	Envelope structural protein	FLAFVVFLL	VLSCVIFLI	VAICLLVTI	LLVMIFFFV	CVVLIVILL	E20-28	E22-30	E19-27	E19-27	0.44	0	0.22	0.33	21	-3	13	14	42	-33	75	0.72	0.4	0.613333	0.626667
	E26-34	Envelope structural protein	FLLVTLAIL	FLIFVVALL	VTIVVVAFL	FVLAMTFIK	ILLVCITII	E26-34	E28-36	E26-34	E25-33	0.44	0.33	0.11	0.44	22	13	12	19	39	-32	71	0.760563	0.633803	0.619718	0.71831
	M52-60	Membrane structural protein	IFLWLLWPV	IILWLMWPL	IILWLMWPI	SVLWCLWPL	LVLWLLWPL	M53-61	M57-65	M50-58	M49-57	0.67	0.67	0.56	0.67	44	46	34	43	55	-35	90	0.877778	0.9	0.766667	0.866667
	M89-97	Membrane structural protein	GLMWLSYFI	IVIWILYFV	IIMWIVYFV	LCLWVMYFV	LVMWVMYFA	M90-98	M94-102	M89-97	M88-96	0.33	0.44	0.33	0.44	25	30	24	25	51	-33	84	0.690476	0.75	0.678571	0.690476
	ORF63-11	ORF6 accessory protein	HLVDFQVTI	No corresponding protein	No corresponding protein	No corresponding protein	No corresponding protein	No corresponding protein	No corresponding protein	No corresponding protein	No corresponding protein	-	-	-	-	-	-	-	-	-	-	-	-	-	-	-
	ORF7b26-34	ORF7b accessory protein	IIFWFSLEL	No corresponding protein	No corresponding protein	No corresponding protein	No corresponding protein	No corresponding protein	No corresponding protein	No corresponding protein	No corresponding protein	-	-	-	-	-	-	-	-	-	-	-	-	-	-	-
	ORF8a31-39	ORF8 accessory protein	YVVDDPCPI	No corresponding protein	No corresponding protein	No corresponding protein	No corresponding protein	No corresponding protein	No corresponding protein	No corresponding protein	No corresponding protein	-	-	-	-	-	-	-	-	-	-	-	-	-	-	-
	ORF8a73-81	ORF8 accessory protein	YIDIGNYTV	No corresponding protein	No corresponding protein	No corresponding protein	No corresponding protein	No corresponding protein	No corresponding protein	No corresponding protein	No corresponding protein	-	-	-	-	-	-	-	-	-	-	-	-	-	-	-
	ORF103-11	ORF10 accessory protein	YINVFAFPF	No corresponding protein	No corresponding protein	No corresponding protein	No corresponding protein	No corresponding protein	No corresponding protein	No corresponding protein	No corresponding protein	-	-	-	-	-	-	-	-	-	-	-	-	-	-	-
	ORF105-13	ORF10 accessory protein	NVFAFPFTI	No corresponding protein	No corresponding protein	No corresponding protein	No corresponding protein	No corresponding protein	No corresponding protein	No corresponding protein	No corresponding protein	-	-	-	-	-	-	-	-	-	-	-	-	-	-	-
				* Corresponding hCCC peptides were determined after proteins sequences alignments of all four homologous hCCCs proteins plus the SARS-CoV-2 related one using various Multiple Sequences Alignements algorithms ran in JALVIEW, MEGA11 and M-coffee sofwares (i.e. ClustalO, Kalign3 and M-coffee -the latter computing alignments by combining a collection of Multiple Alignments from a Library constituted …								Although this peptide has a 56% identity with S2-10 SARS-CoV-2 epitope (<67%), it has a high Similarity score (0.82). Interestingly, there is also another peptide found in NL63 sharing 67% identity with S2-10 SARS-CoV-2 epitope; however, its Similarity score is only 0.77: see Supplemental Table 2, (highlighted in green too)				† with x = peptide in SARS-COV-2 and y = corresponding matching peptide in hCCCs ; BLOSUM62 scores sums (= A(x,y)), Axmax (= A(x,x)) and Axmin (= A(x,x̅)) where on each position the amino acid in x̅ corresponds to the substitution in x with the smallest value i.e. the least likely substitution) were calculated using Biopython with the package "Bio.SubsMat.MatrixInfo" imported. Details of the calc…							‡ The peptide similarity score "SS" calculation use here the BLOSUM62 matrix to compare a pair of peptides (peptide "x" from SARS-CoV-2 and "y" from hCCC) and is based on Sune Frankild et al. method. 0 ≤ SS ≤ 1: the closest SS is to 1, the highest is the potential for T cell cross-reactivity response toward the related pair of peptide. We used a threshold of SS = 0.8 to discriminate between highl…
