# Supplementary material for: High frequencies of alpha common cold coronavirus/SARS-CoV-2 cross-reactive functional CD4+ and CD8+ memory T cells are associated with protection from symptomatic and fatal SARS-CoV-2 infections in unvaccinated COVID-19 patients
Source: Front Immunol. 2024 Mar 28;15:1343716. doi: 10.3389/fimmu.2024.1343716 (PMC11007208; doi:10.3389/fimmu.2024.1343716)
Supplement: Supplementary file 3 [file Table_2.xlsx]

## Sheet: Supplemental Table S2
Supplementary Table S2	hCCC strains	Peptide-epitope Name / Position	SARS-CoV-2 corresponding protein	SARS-CoV-2 Peptide-epitope sequence	Position in one of the hCCC	Best matching epitope(s) (with highest % identity) sequence within one of the whole hCCC proteom ? *	% of identity	BLOSUM35 scores ( = scores sum; i.e. A(x,y)) *	Axmax	Axmin	Axmax - Axmin	Similarity score: SS(x,y)=(A(x,y)-Axmin)/(Axmax-Axmin)
	HUK1	ORF1a1350-1365	Non structural protein NSP3	KSAFYILPSIISNEK	M202-216	KVGNYRLPSSKSSGM	0.4	16	73	-53	126	0.547619
	OC43	ORF1a1350-1365	Non structural protein NSP3	KSAFYILPSIISNEK	HE199-213	GCDEYIVPLCIFNGK	0.4	19	73	-53	126	0.571429
	NL63	ORF1a1350-1365	Non structural protein NSP3	KSAFYILPSIISNEK	ORF1ab3607-3621	ASSFVSMPSYIAYEN	0.4	27	73	-53	126	0.634921
					M77-91	FFGFSILMSIITLCL		9	73	-53	126	0.492063
	229E	ORF1a1350-1365	Non structural protein NSP3	KSAFYILPSIISNEK	ORF1ab1577-1591	IPADYILPLVLSSLT	0.4	23	73	-53	126	0.603175
					ORF1ab3426-3440	VSLLVMLLCAISNEW		16	73	-53	126	0.547619
					ORF1ab5942-5956	KWYCYDKNPINSNVK		11	73	-53	126	0.507937
					ORF1ab6131-6145	VGADGELPVAISGDK		16	73	-53	126	0.547619
					N223-237	QSAAKILARSQSSET		15	73	-53	126	0.539683
	HUK1	ORF1a1801-1815	Non structural protein NSP3	ESPFVMMSAPPAQYE	ORF1ab279-293	DSRFVMRLQTIATIC	0.33	9	79	-51	130	0.461538
					ORF1ab1312-1326	GMSFSMSSFELAQLY		8	79	-51	130	0.453846
					ORF1ab2695-2709	FITKSMISAVAAGLE		6	79	-51	130	0.438462
					ORF1ab3304-3318	QSGIVKMVSPTSKIE		23	79	-51	130	0.569231
					ORF1ab3705-3719	LSYFVPAVNFTYVYE		4	79	-51	130	0.423077
					ORF1ab6393-6407	PMPFFYYSDTPCVYV		19	79	-51	130	0.538462
	OC43	ORF1a1801-1815	Non structural protein NSP3	ESPFVMMSAPPAQYE	ORF1ab1796-1810	DVPFLICSNTPASVK	0.33	26	79	-51	130	0.592308
					ORF1ab1031-1045	MSDFVDLESVIQDYE		17	79	-51	130	0.523077
					ORF1ab3246-3260	QSGIVKMVNPTSKVE		20	79	-51	130	0.546154
					ORF1ab6335-6349	PMPFFYYSDTPCVYM		19	79	-51	130	0.538462
					S118-132	FKDGVMYSEFPAITI		3	79	-51	130	0.415385
					S1103-1117	DSTLVKFSAAQAMEK		17	79	-51	130	0.523077
					S1207-1221	ENNVVVMSTCAVNYT		19	79	-51	130	0.538462
	NL63	ORF1a1801-1815	Non structural protein NSP3	ESPFVMMSAPPAQYE	ORF1ab981-995	VSKPVMISQWPISND	0.33	12	79	-51	130	0.484615
					ORF1ab3607-3621	ASSFVSMPSYIAYEN		11	79	-51	130	0.476923
					AccessoryProt205-219	EEPVVGIVYSSQLYE		16	79	-51	130	0.515385
	229E	ORF1a1801-1815	Non structural protein NSP3	ESPFVMMSAPPAQYE	ORF1ab4980-4994	ESKFWDESFYASMYE	0.4	17	79	-51	130	0.523077
	HUK1	ORF1ab5019-5033	RdRP polymerase NSP12	PNMLRIMASLVLARK	ORF1ab5050-5064	PNILRIVSSLVLARK	0.8	59	70	-51	121	0.909091
	OC43	ORF1ab5019-5033	RdRP polymerase NSP12	PNMLRIMASLVLARK	ORF1ab4992-5006	PNLLRIVSSLVLARK	0.8	60	70	-51	121	0.917355
	NL63	ORF1ab5019-5033	RdRP polymerase NSP12	PNMLRIMASLVLARK	ORF1ab4665-4679	PNMIRMISAMVLGSK	0.47	43	70	-51	121	0.77686
	229E	ORF1ab5019-5033	RdRP polymerase NSP12	PNMLRIMASLVLARK	ORF1ab5222-5236	PGMLFILTSHNVAPL	0.4	18	70	-51	121	0.570248
					AccessoryProt175-189	ALRGRIDKDLSLSRK		13	70	-51	121	0.528926
	HUK1	ORF1ab6088-6102	Non structural protein NSP14	RIKIVQMLSDTLKNL	ORF1ab6120-6134	RIRIVQMLSDYLLDL	0.73	48	70	-51	121	0.818182
	OC43	ORF1ab6088-6102	Non structural protein NSP14	RIKIVQMLSDTLKNL	ORF1ab6062-6076	RPRIVQMFADHLIDL	0.53	33	70	-51	121	0.694215
	NL63	ORF1ab6088-6102	Non structural protein NSP14	RIKIVQMLSDTLKNL	ORF1ab5730-5744	RRRIVQMISDYLSNL	0.67	46	70	-51	121	0.801653
	229E	ORF1ab6088-6102	Non structural protein NSP14	RIKIVQMLSDTLKNL	ORF1ab5760-5774	RKRIVQMIADFLAGS	0.47	30	70	-51	121	0.669421
					ORF1ab727-741	VIKNVNYVRDWLKSL		24	70	-51	121	0.619835
	HUK1	ORF1ab6420-6434	Non structural protein NSP14	LDAYNMMISAGFSLW	ORF1ab6447-6461	LESYNIVTTAGFTFW	0.47	50	80	-53	133	0.774436
	OC43	ORF1ab6420-6434	Non structural protein NSP14	LDAYNMMISAGFSLW	ORF1ab6389-6403	LESYNTATTAGFTFW	0.47	46	80	-53	133	0.744361
	NL63	ORF1ab6420-6434	Non structural protein NSP14	LDAYNMMISAGFSLW	ORF1ab6051-6065	VEAYNTFTQAGFNIW	0.57	48	80	-53	133	0.759398
	229E	ORF1ab6420-6434	Non structural protein NSP14	LDAYNMMISAGFSLW	ORF1ab6081-6095	VESYNIFTQAGFNIW	0.4	47	80	-53	133	0.75188
	HUK1	S1-13	Spike structural protein (Signal peptide)	MFVFLVLLPLVSS	ORF1ab1993-2005	KLGFNVDLPFVEY	0.38	12	60	-46	106	0.54717
					ORF1ab2144-2156	VWVANELSRLVKS		11	60	-46	106	0.537736
					ORF1ab3151-3163	CFYFYVTLYFPSE		15	60	-46	106	0.575472
					ORF1ab3546-3558	VKADLVLDALASM		9	60	-46	106	0.518868
					ORF1ab3649-3661	IGVTLCVLCFVSF		11	60	-46	106	0.537736
					ORF1ab6100-6112	GDNFKHLIPLMSK		14	60	-46	106	0.566038
					ORF1ab6302-6314	EFKFYDASPVVKS		17	60	-46	106	0.59434
					ORF1ab6947-6959	ILVDNDLNPFVSD		12	60	-46	106	0.54717
					S353-365	NFNLSTLLRLVHV		10	60	-46	106	0.528302
	OC43	S1-13	Spike structural protein (Signal peptide)	MFVFLVLLPLVSS	ORF1ab100-112	EAVLVTTPLGMS	0.38	-5	60	-46	106	0.386792
					ORF1ab1671-1683	CFVNVSCLMLQSL		10	60	-46	106	0.528302
					ORF1ab1706-1718	RFVALVLAKGGFK		8	60	-46	106	0.509434
					ORF1ab3078-3090	LFVFQVYPTLSCV		14	60	-46	106	0.566038
					ORF1ab4182-4194	NFVVLELDPPCKF		10	60	-46	106	0.528302
					ORF1ab6244-6256	DFKFYDAQPIVKS		17	60	-46	106	0.59434
					ORF1ab6890-6902	ILVDNDLYPFVSD		14	60	-46	106	0.566038
					S240-252	KFLFNVYLGMALS		18	60	-46	106	0.603774
					S948-960	YKGIKVLPPLLSE		12	60	-46	106	0.54717
					E48-60	MCNTLVLSPSIYV		12	60	-46	106	0.54717
	NL63	S1-13	Spike structural protein (Signal peptide)	MFVFLVLLPLVSS	S1-13	MKLFLILLVLPLA	0.46	23	60	-46	106	0.650943
					S3-15	LFLILLVLPLASC		33	60	-46	106	0.745283
					S1304-1316	SVVFVVLLSLLVF		21	60	-46	106	0.632075
					ORF1ab2825-2837	FAAFLELLPNVFK		20	60	-46	106	0.622642
					ORF1ab4916-4928	RKVFYVLLDWVKH		17	60	-46	106	0.59434
					M49-61	MSVLWCLWPLVLA		20	60	-46	106	0.622642
	229E	S1-13	Spike structural protein (Signal peptide)	MFVFLVLLPLVSS	S1-13	MFVLLVAYALLHI	0.46	23	60	-46	106	0.650943
					S348-360	QFVDNVKLPRWSA		17	60	-46	106	0.59434
					ORF1ab2793-2805	TVVVAVLLNNVSY		13	60	-46	106	0.556604
					M48-60	MLVLWLLWPLVLA		22	60	-46	106	0.641509
	HUK1	E20-34	Envelope structural protein	FLAFVVFLLVTLAIL	E26-40	FLIFVVALLATIKLC	0.53	36	67	-53	120	0.741667
	OC43	E20-34	Envelope structural protein	FLAFVVFLLVTLAIL	ORF1ab2348-2362	TLHWSFRLLVALANM	0.4	14	67	-53	120	0.558333
					ORF1ab5205-5219	AGCFVDDLLKTDSVL		13	67	-53	120	0.55
	NL63	E20-34	Envelope structural protein	FLAFVVFLLVTLAIL	ORF1ab3303-3317	FLFLQVFLLPTVIAT	0.47	25	67	-53	120	0.65
	229E	E20-34	Envelope structural protein	FLAFVVFLLVTLAIL	ORF1ab2855-2869	FLAMLTGLLPSLLKL	0.47	23	67	-53	120	0.633333
	HUK1	E26-40	Envelope structural protein	FLLVTLAILTALRLC	E26-40	FLIFVVALLATIKLC	0.4	39	70	-52	122	0.745902
					ORF1ab863-877	VAVVCDAIENALNSC		18	70	-52	122	0.57377
	OC43	E26-40	Envelope structural protein	FLLVTLAILTALRLC	ORF1ab1549-1563	FNKATVAQIKALFLD	0.4	15	70	-52	122	0.54918
					S1306-1320	WLLICLAGVAMLVLL		19	70	-52	122	0.581967
	NL63	E26-40	Envelope structural protein	FLLVTLAILTALRLC	ORF1ab3308-3322	VFLLPTVIATALYNC	0.4	22	70	-52	122	0.606557
	229E	E26-40	Envelope structural protein	FLLVTLAILTALRLC	ORF1ab3310-3324	FLTPFMILLVALSLC	0.47	32	70	-52	122	0.688525
	HUK1	M176-190	Membrane structural protein	LSYYKLGASQRVAGD	ORF1ab2456-2470	LFCYKRNCSVRVKCS	0.4	17	75	-50	125	0.536
					ORF1ab3103-3117	LVFYYLIKLKRAFGD		23	75	-50	125	0.584
					ORF1ab6127-6141	LSDYLLDLSDSVVFI		13	75	-50	125	0.504
	OC43	M176-190	Membrane structural protein	LSYYKLGASQRVAGD	ORF1ab2398-2412	LFCYKRNRSLRVKCS	0.4	16	75	-50	125	0.528
					ORF1ab3045-3059	LVFYYLIKLKRAFGD		23	75	-50	125	0.584
					ORF1ab3144-3158	SYCRKLGTSVRSDGT		15	75	-50	125	0.52
	NL63	M176-190	Membrane structural protein	LSYYKLGASQRVAGD	ORF1ab93-107	NSNYVLQDFDVVFGH	0.33	6	75	-50	125	0.448
					ORF1ab356-370	LRLAFLGASVTEDVK		4	75	-50	125	0.432
					ORF1ab856-870	FVEPKDGGQFFVSGD		11	75	-50	125	0.488
					ORF1ab932-946	LCKKSFGKSIIYTGD		13	75	-50	125	0.504
					ORF1ab1473-1487	LDTKLNGILQQAALD		10	75	-50	125	0.48
					ORF1ab1599-1613	ESSKSLGKQLGVVSD		12	75	-50	125	0.496
					ORF1ab1858-1872	LSTLAVTAIVVVGGC		7	75	-50	125	0.456
					ORF1ab3101-3115	LHQIELGSGAHVGSD		22	75	-50	125	0.576
					ORF1ab5218-5232	SSIYKLHPAFNVSDA		14	75	-50	125	0.512
					ORF1ab6019-6033	VNYVPLRASSCVTRC		13	75	-50	125	0.504
					S900-914	LSIADLACAQYYNGI		12	75	-50	125	0.496
					AccessoryProt59-73	ALFKPLTARGRVACF		7	75	-50	125	0.456
	229E	M176-190	Membrane structural protein	LSYYKLGASQRVAGD	ORF1ab93-107	NSNYLLEEFDVVFGK	0.33	7	75	-50	125	0.456
					ORF1ab1323-1337	LDVYTKGKLQRLSKE		22	75	-50	125	0.576
					ORF1ab1399-1413	IFGVKLETSLEVLLD		10	75	-50	125	0.48
					ORF1ab1978-1992	SLKYNLKASAAVLKS		10	75	-50	125	0.48
					ORF1ab2408-2422	LSAYDLACCMRAGAK		19	75	-50	125	0.552
					ORF1ab2898-2912	RSYEKLANSISPEKL		5	75	-50	125	0.44
					ORF1ab3341-3355	LPSIIVAAIQNCAWD		12	75	-50	125	0.496
					ORF1ab5248-5262	STIYKLHPSFNVSDA		14	75	-50	125	0.512
					ORF1ab5267-5281	VPYYQLIGKQRITTI		21	75	-50	125	0.568
					ORF1ab6562-6576	VVDYVSDADFSVTGD		14	75	-50	125	0.512
					S717-731	LSIADLACAQYYNGI		12	75	-50	125	0.496
					S979-993	LALYKEGNYYRITSR		20	75	-50	125	0.56
					AccessoryProt167-181	LSTNDLYVALRGRID		6	75	-50	125	0.448
	HUK1	ORF612-26	ORF6 accessory protein	AEILLIIMRTFKVSI	ORF1ab213-227	AYALLRQYRGIKPVL	0.33	8	67	-52	119	0.504202
					ORF1ab668-682	AKILVNKFYTFFKLL		12	67	-52	119	0.537815
					ORF1ab2020-2034	ASDDLYVKRYFKGCE		9	67	-52	119	0.512605
					ORF1ab2238-2252	CLALKNAFQTFRWSI		13	67	-52	119	0.546218
					ORF1ab2841-2855	SDIHLPAYASFKVID		13	67	-52	119	0.546218
					ORF1ab3616-3630	ETIYWILISTFLFSC		16	67	-52	119	0.571429
					ORF1ab4109-4123	ANTLTIIIPDKQVFD		9	67	-52	119	0.512605
					ORF1ab5490-5504	AETQKATEEAFKQSY		12	67	-52	119	0.537815
					S825-839	CHDLLSEYGTFCDNI		7	67	-52	119	0.495798
					S1302-1316	IVILFIIFLMILFFI		9	67	-52	119	0.512605
					E35-49	ATIKLCIQICGFCNI		6	67	-52	119	0.487395
	OC43	ORF612-26	ORF6 accessory protein	AEILLIIMRTFKVSI	S2-16	FLILLISLPTAFAVI	0.4	11	67	-52	119	0.529412
	NL63	ORF612-26	ORF6 accessory protein	AEILLIIMRTFKVSI	ORF1ab73-87	AKILLFSDRPLNLRG	0.33	12	67	-52	119	0.537815
					ORF1ab715-729	PEILLSIDDGHLWNL		8	67	-52	119	0.504202
					ORF1ab1032-1046	VEHVLSIKQPFSFSF		17	67	-52	119	0.579832
					ORF1ab1076-1090	LLDDSIEMQLFKVGK		5	67	-52	119	0.478992
					ORF1ab1684-1698	CIILQYLKPTFKSEG		11	67	-52	119	0.529412
					ORF1ab1940-1954	KRTGVILTRSFKYNI		21	67	-52	119	0.613445
					ORF1ab2826-2840	AAFLELLPNVFKLKI		22	67	-52	119	0.621849
					ORF1ab3456-3470	WGILYWFNRFFKCTM		12	67	-52	119	0.537815
					S93-107	NEIGLNASVTLKICK		8	67	-52	119	0.504202
					S150-164	RLHLYNVTRTFYVPA		11	67	-52	119	0.529412
					S738-752	ADGSLIPVRLRNSSD		6	67	-52	119	0.487395
					S817-831	ALRLSAHLETNDVSS		5	67	-52	119	0.478992
					S1297-1311	WWVWLIISVVFVVLL		11	67	-52	119	0.529412
					N321-335	KFIEQISAFTKPSSI		0	67	-52	119	0.436975
	229E	ORF612-26	ORF6 accessory protein	AEILLIIMRTFKVSI	ORF1ab1408-1422	LEVLLDVCNTKEVKV	0.33	24	67	-52	119	0.638655
					ORF1ab2365-2379	ALGLSISDHEFTSAI		5	67	-52	119	0.478992
					ORF1ab2448-2462	AEGRKYIVKTSKAKG		11	67	-52	119	0.529412
					ORF1ab2859-2873	LTGLLPSLLKLKVST		8	67	-52	119	0.504202
					ORF1ab3023-3037	YDHEYSIMRLHNFSI		10	67	-52	119	0.521008
					ORF1ab3469-3483	KTVLLFYMLLGFVSC		11	67	-52	119	0.529412
					ORF1ab3535-3549	KLMGIGGPRTIKVST		7	67	-52	119	0.495798
					ORF1ab3599-3613	AQELLLALLAFFLSK		17	67	-52	119	0.579832
					ORF1ab5620-5634	ATTYLSLSDRFKTSG		12	67	-52	119	0.537815
					S124-138	EENLRRGTILFKTSY		5	67	-52	119	0.478992
	HUK1	ORF7a1-15	ORF7a accessory protein	MKIILFLALITLATC	ORF1ab471-485	KSIVKETALITHALY	0.4	15	71	-52	123	0.544715
					ORF1ab4803-4817	MHVASASALLDLRTC		26	71	-52	123	0.634146
					S1-15	MFLIIFILPTTLAVI		24	71	-52	123	0.617886
	OC43	ORF7a1-15	ORF7a accessory protein	MKIILFLALITLATC	ORF1ab1198-1212	LKDKLFCAFITKRIV	0.4	18	71	-52	123	0.569106
					N2_118-132	MAPILTESTGSLATR		11	71	-52	123	0.512195
	NL63	ORF7a1-15	ORF7a accessory protein	MKIILFLALITLATC	S1-15	MKLFLILLVLPLASC	0.47	39	71	-52	123	0.739837
	229E	ORF7a1-15	ORF7a accessory protein	MKIILFLALITLATC	ORF1ab204-218	SKVVLSDALDKLYKV	0.4	12	71	-52	123	0.520325
					ORF1ab492-506	DYVLLDNALVKLVTT		16	71	-52	123	0.552846
					ORF1ab1579-1593	ADYILPLVLSSLTCN		8	71	-52	123	0.487805
					ORF1ab2402-2416	AKPEEKLSAYDLACC		10	71	-52	123	0.504065
					ORF1ab2758-2772	GQILLNCALGAFAIF		9	71	-52	123	0.495935
					ORF1ab3313-3327	PFMILLVALSLCLTF		11	71	-52	123	0.512195
					ORF1ab3383-3397	IFICLFVALLHTWRF		13	71	-52	123	0.528455
					ORF1ab3721-3735	MHSLLFGMLRRLDMS		9	71	-52	123	0.495935
					ORF1ab5101-5115	MDIDVFNKLSTSDWS		8	71	-52	123	0.487805
					S690-704	IEDILFSKLVTSGLG		15	71	-52	123	0.544715
					S813-827	AITQTSQALQTVATA		7	71	-52	123	0.479675
					M53-67	LLWPLVLALSIFDTW		7	71	-52	123	0.479675
	HUK1	ORF7a3-17	ORF7a accessory protein	IILFLALITLATCEL	ORF1ab473-487	IVKETALITHALYLD	0.4	9	70	-54	124	0.508065
					ORF1ab1787-1801	VVLKQADLSGAICEL		25	70	-54	124	0.637097
					ORF1ab5485-5499	LKLFAAETQKATEEA		14	70	-54	124	0.548387
					E25-39	IFLIFVVALLATIKL		24	70	-54	124	0.629032
					HE361-375	IILQGILLFLALLFI		13	70	-54	124	0.540323
					HE366-380	ILLFLALLFIVFLLF		24	70	-54	124	0.629032
	OC43	ORF7a3-17	ORF7a accessory protein	IILFLALITLATCEL	ORF1ab5427-5441	LKLFAAETQKATEEA	0.4	14	70	-54	124	0.548387
	NL63	ORF7a3-17	ORF7a accessory protein	IILFLALITLATCEL	ORF1ab1480-1494	ILQQAALDYLATVKT	0.4	15	70	-54	124	0.556452
	229E	ORF7a3-17	ORF7a accessory protein	IILFLALITLATCEL	ORF1ab494-508	VLLDNALVKLVTTKL	0.4	26	70	-54	124	0.645161
	HUK1	ORF7a98-112	ORF7a accessory protein	SPIFLIVAAIVFITL	ORF1ab3090-3104	SSIFGAILAIVVVLV	0.4	24	68	-53	121	0.636364
					ORF1ab3094-3108	GAILAIVVVLVFYYL		23	68	-53	121	0.628099
					ORF1ab3122-3136	VVINVIVWCINFLML		15	68	-53	121	0.561983
					ORF1ab3312-3326	SPTSKIEPCIVSVTY		20	68	-53	121	0.603306
	OC43	ORF7a98-112	ORF7a accessory protein	SPIFLIVAAIVFITL	M86-100	SIVFTIVAIIMWIVY	0.47	29	68	-53	121	0.677686
	NL63	ORF7a98-112	ORF7a accessory protein	SPIFLIVAAIVFITL	S306-320	SVDNLKSGVIVFKTL	0.47	15	68	-53	121	0.561983
					E21-35	VMIFFFVLAMTFIKL		27	68	-53	121	0.661157
	229E	ORF7a98-112	ORF7a accessory protein	SPIFLIVAAIVFITL	E18-32	WCVVLIVILLVCITI	0.4	21	68	-53	121	0.61157
	HUK1	ORF7b8-22	ORF7b accessory protein	DFYLCFLAFLLFLVL	HE369-383 (hemagglutinin-erastase)	FLALLFIVFLLFLVY	0.53	33	78	-57	135	0.666667
	OC43	ORF7b8-22	ORF7b accessory protein	DFYLCFLAFLLFLVL	ORF1ab2221-2235	DFYLPKIGFLPTFVG	0.47	24	78	-57	135	0.6
	NL63	ORF7b8-22	ORF7b accessory protein	DFYLCFLAFLLFLVL	ORF1ab1454-1468	DTYLLFTNSILMLDK	0.4	20	78	-57	135	0.57037
					ORF1ab2093-2107	HQKQWFLHFVPFDVL		12	78	-57	135	0.511111
					ORF1ab2730-2744	LFNFLFAAFITFLCF		24	78	-57	135	0.6
					ORF1ab2733-2747	FLFAAFITFLCFLVT		29	78	-57	135	0.637037
					ORF1ab5738-5752	SDYLSNLSDILVFVL		19	78	-57	135	0.562963
	229E	ORF7b8-22	ORF7b accessory protein	DFYLCFLAFLLFLVL	ORF1ab86-500	AFDKVFDYVLLDNAL	0.33	3	78	-57	135	0.444444
					ORF1ab916-930	RVKLCFEFEDEKLVD		0	78	-57	135	0.422222
					ORF1ab1108-1122	DVGLCMYRLLKDLHT		12	78	-57	135	0.511111
					ORF1ab1499-1513	DDRGLALDNALSGVL		-2	78	-57	135	0.407407
					ORF1ab1922-1936	ENAQKFFDFGDFLVH		5	78	-57	135	0.459259
					ORF1ab1948-1962	MFTLCKTAVTTCDVK		7	78	-57	135	0.474074
					ORF1ab2100-2114	CFLLYFVAQMISTVG		13	78	-57	135	0.518519
					ORF1ab2120-2134	KETNWFLHFIPFDVI		10	78	-57	135	0.496296
					ORF1ab2273-2287	SKYSCKEVFKNCNVL		9	78	-57	135	0.488889
					ORF1ab2386-2400	DVLLSDLSFNNFVSS		12	78	-57	135	0.511111
					ORF1ab2493-2507	GHSLTWLWLLCGLVC		8	78	-57	135	0.481481
					ORF1ab2499-2513	LWLLCGLVCLIQFYL		14	78	-57	135	0.525926
					ORF1ab2510-2524	QFYLCFFMPYFMHDV		21	78	-57	135	0.577778
					ORF1ab2764-2778	CALGAFAIFCCFLVT		11	78	-57	135	0.503704
					ORF1ab2847-2861	PWWLCAWYFLAMLTG		18	78	-57	135	0.555556
					ORF1ab2850-2864	LCAWYFLAMLTGLLP		4	78	-57	135	0.451852
					ORF1ab2853-2867	WYFLAMLTGLLPSLL		14	78	-57	135	0.525926
					ORF1ab3309-3323	GFLTPFMILLVALSL		16	78	-57	135	0.540741
					ORF1ab3402-3416	CTHWCTYLFSLIAVL		15	78	-57	135	0.533333
					ORF1ab3406-3420	CTYLFSLIAVLYTAL		14	78	-57	135	0.525926
					ORF1ab3494-3508	RFCKCTLGVYDFCVS		12	78	-57	135	0.511111
					ORF1ab3526-3540	PFDALFLSFKLMGIG		14	78	-57	135	0.525926
					ORF1ab3601-3615	ELLLALLAFFLSKHS		14	78	-57	135	0.525926
					ORF1ab3616-3630	DFGLGDLVDSYFEND		1	78	-57	135	0.42963
					ORF1ab3910-3924	IKYLYFVKNLNNLRR		3	78	-57	135	0.444444
					ORF1ab4251-4265	NAMLKCVAFCDEMVL		10	78	-57	135	0.496296
					ORF1ab6111-6125	DVNLQGLENIAFNVV		10	78	-57	135	0.496296
					S1115-1129	WVWLCISVVLIFVVS		22	78	-57	135	0.585185
					E8-22	DHALIVNVLLWCVVL		11	78	-57	135	0.503704
					M37-51	YKYSRLFYGLKMLVL		5	78	-57	135	0.459259
					M45-59	GLKMLVLWLLWPLVL		8	78	-57	135	0.481481
	HUK1	ORF8b1-15	ORF8 accessory protein	MKFLVFLGIITTVAA	ORF1ab3716-3730	YVYEVFYGCILCVFA	0.4	19	70	-50	120	0.575
					ORF1ab4095-4109	VKGCVPLNAIPALAA		17	70	-50	120	0.558333
	OC43	ORF8b1-15	ORF8 accessory protein	MKFLVFLGIITTVAA	ORF1ab4037-4051	VKGCVPLNAIPSLAA	0.4	18	70	-50	120	0.566667
					HE179-193	IAPQAKSGIITKVEA		14	70	-50	120	0.533333
	NL63	ORF8b1-15	ORF8 accessory protein	MKFLVFLGIITTVAA	ORF1ab355-369	QLRLAFLGASVTEDV	0.33	13	70	-50	120	0.525
					ORF1ab369-383	VKFAASTGVIDISAG		21	70	-50	120	0.591667
					ORF1ab519-533	MFTKVVVGPTTEVKF		9	70	-50	120	0.491667
					ORF1ab570-584	GGFYRFMVDPTTVLN		7	70	-50	120	0.475
					ORF1ab1483-1497	QAALDYLATVKTVPA		18	70	-50	120	0.566667
					ORF1ab1796-1810	VKFVNGRVVITNVGE		17	70	-50	120	0.558333
					ORF1ab1972-1986	FKFLLLLYAIYALVF		17	70	-50	120	0.558333
					ORF1ab2433-2447	AKGLTFLLTFNDNQA		9	70	-50	120	0.491667
					ORF1ab4805-4819	NKDYAELGYIADISA		16	70	-50	120	0.55
					S933-947	LIGGMVLGGLTSAAA		14	70	-50	120	0.533333
	229E	ORF8b1-15	ORF8 accessory protein	MKFLVFLGIITTVAA	ORF1ab460-474	NAFDVFVTTIQTVFD	0.4	15	70	-50	120	0.541667
					ORF1ab2460-2474	AKGLTFLLTINENQA		13	70	-50	120	0.525
					ORF1ab3334-3348	LFLQVFLLPSIIVAA		12	70	-50	120	0.516667
	HUK1	N388-403	Nucleocapsid structural protein	KQQTVTLLPAADLDDF	ORF1ab1235-1250	KCGHNMTLIAADLPCT	0.38	6	80	-54	134	0.447761
	OC43	N388-403	Nucleocapsid structural protein	KQQTVTLLPAADLDDF	ORF1ab1866-1881	KQTFKSVLTTYYLDDV	0.38	20	80	-54	134	0.552239
	NL63	N388-403	Nucleocapsid structural protein	KQQTVTLLPAADLDDF	M138-153	TGVTLTLLSGVLLVDG	0.38	13	80	-54	134	0.5
	229E	N388-403	Nucleocapsid structural protein	KQQTVTLLPAADLDDF	ORF1ab2808-2823	TQNLVTMIAYAILYFF	0.38	18	80	-54	134	0.537313
					ORF1ab6404-6419	SSKTVCTYMDLLLDDF		20	80	-54	134	0.552239
					M137-152	TGITVTLLSGVLYVDG		10	80	-54	134	0.477612
	HUK1	ORF1ab84-92	Non structural protein NSP1	VMVELVAEL	ORF1ab4624-4632	VKVGLVGVL	0.56	15	39	-31	70	0.657143
					ORF1ab6638-6646	VIVDKVGEL		22	39	-31	70	0.757143
	OC43	ORF1ab84-92	Non structural protein NSP1	VMVELVAEL	ORF1ab4566-4574	VEVGLVGVL	0.56	14	39	-31	70	0.642857
					ORF1ab5381-5389	VMNGLVFGL		12	39	-31	70	0.614286
					ORF1ab6474-6482	VAVELFAKR		18	39	-31	70	0.7
	NL63	ORF1ab84-92	Non structural protein NSP1	VMVELVAEL	ORF1ab1499-1507	NLVKLVVES	0.44	15	39	-31	70	0.657143
					ORF1ab1596-1604	VVVESSKSL		13	39	-31	70	0.628571
					ORF1ab1905-1913	VMNNIVLFL		12	39	-31	70	0.614286
					ORF1ab1967-1975	VIVTLFKFL		11	39	-31	70	0.6
					ORF1ab2056-2064	PFVILVILL		7	39	-31	70	0.542857
					ORF1ab2294-2302	VNSELLSTL		14	39	-31	70	0.642857
					ORF1ab2331-2339	SMAECKATL		12	39	-31	70	0.614286
					ORF1ab2568-2576	VGKTLVFTL		7	39	-31	70	0.542857
					ORF1ab3143-3151	VVAFLYAAL		12	39	-31	70	0.614286
					ORF1ab3438-3446	VKLTLVVYL		13	39	-31	70	0.628571
					ORF1ab3705-3713	SSVETVLNL		12	39	-31	70	0.614286
					ORF1ab5418-5426	EIVNTVSEL		16	39	-31	70	0.671429
					ORF1ab5422-5430	TVSELVYEN		12	39	-31	70	0.614286
					ORF1ab6138-6146	VAFELFAKR		13	39	-31	70	0.628571
					S1306-1314	VFVVLLSLL		13	39	-31	70	0.628571
	229E	ORF1ab84-92	Non structural protein NSP1	VMVELVAEL	ORF1ab313-321	VSVWRVIAL	0.44	8	39	-31	70	0.557143
					ORF1ab1273-1281	VKEKLNAFL		8	39	-31	70	0.557143
					ORF1ab1351-1359	VMVECDSLR		10	39	-31	70	0.585714
					ORF1ab1441-1449	VNVQKVAQP		13	39	-31	70	0.628571
					ORF1ab1592-1600	CNVSFVGEL		14	39	-31	70	0.642857
					ORF1ab1744-1752	AFVYYVARL		13	39	-31	70	0.628571
					ORF1ab2086-2094	VMVLLLIFG		7	39	-31	70	0.542857
					ORF1ab2321-2329	VDSELLSTL		13	39	-31	70	0.628571
					ORF1ab2791-2799	VCTVVVAVL		12	39	-31	70	0.614286
					ORF1ab3169-3177	LTVNVVAFL		14	39	-31	70	0.642857
					ORF1ab3289-3297	FFVMFWAEL		11	39	-31	70	0.6
					ORF1ab3314-3322	FMILLVALS		11	39	-31	70	0.6
					ORF1ab3890-3898	VTVELEPPC		11	39	-31	70	0.6
					ORF1ab5448-5456	EIVNTVSEL		16	39	-31	70	0.671429
					ORF1ab5452-5460	TVSELVYEN		12	39	-31	70	0.614286
					ORF1ab6375-6383	KMGILKAEE		5	39	-31	70	0.514286
					S1-9	MFVLLVAYA		11	39	-31	70	0.6
	HUK1	ORF1ab1675-1683	Non structural protein NSP3	YLATALLTL	ORF1ab4806-4814	ASASALLDL	0.56	16	41	-29	70	0.642857
					S56-64	YLNTTLLFT		19	41	-29	70	0.685714
	OC43	ORF1ab1675-1683	Non structural protein NSP3	YLATALLTL	ORF1ab268-276	LEAYADKTL	0.44	5	41	-29	70	0.485714
					ORF1ab1132-1140	DFAYWFLTL		9	41	-29	70	0.542857
					ORF1ab1155-1163	DLALKLKGL		7	41	-29	70	0.514286
					ORF1ab2335-2343	ILTTWLPEL		9	41	-29	70	0.542857
					ORF1ab3215-3223	QLAKAMDTF		13	41	-29	70	0.6
					ORF1ab3618-3626	YITPVLFTL		21	41	-29	70	0.714286
					ORF1ab3875-3883	ILATSDLSV		15	41	-29	70	0.628571
					ORF1ab3887-3895	KLAQLLIVL		14	41	-29	70	0.614286
					ORF1ab4748-4756	ASASALYDL		11	41	-29	70	0.571429
					ORF1ab5508-5516	YRATTTYKL		15	41	-29	70	0.628571
					ORF1ab5880-5888	ALQFTTLTL		11	41	-29	70	0.571429
					ORF1ab5931-5939	YKATGDLAV		15	41	-29	70	0.628571
					ORF1ab6849-6857	YLNTTTLAV		18	41	-29	70	0.671429
					S62-70	YLNTTLFLN		14	41	-29	70	0.614286
					S246-254	YLGMALSHY		13	41	-29	70	0.6
					E35-43	FLATFKLCI		17	41	-29	70	0.657143
					M220-228	GMDTALLRN		10	41	-29	70	0.557143
					HE262-270	YLAISNELL		12	41	-29	70	0.585714
					N2_128-136	SLATRLMSI		19	41	-29	70	0.685714
					N2_198-206	ILAIEPLPL		9	41	-29	70	0.542857
	NL63	ORF1ab1675-1683	Non structural protein NSP3	YLATALLTL	ORF1ab179-187	YLGTTGHTL	0.56	18	41	-29	70	0.671429
					ORF1ab537-545	ELATVNLRL		15	41	-29	70	0.628571
					ORF1ab740-748	WLKTLKLTL		20	41	-29	70	0.7
	229E	ORF1ab1675-1683	Non structural protein NSP3	YLATALLTL	ORF1ab2941-2949	YLAKAMLDF	0.56	23	41	-29	70	0.742857
					ORF1ab5521-5529	YVAARLLGL		21	41	-29	70	0.714286
	HUK1	ORF1ab2210-2218	Non structural protein NSP3	CLEASFNYL	ORF1ab2045-2053	HDEASLNSL	0.56	14	49	-33	82	0.573171
	OC43	ORF1ab2210-2218	Non structural protein NSP3	CLEASFNYL	ORF1ab81-89	VMNASPYYL	0.44	14	49	-33	82	0.573171
					ORF1ab626-634	SLGAAIHYL		18	49	-33	82	0.621951
					ORF1ab1162-1170	GLDAMFFYG		12	49	-33	82	0.54878
					ORF1ab1639-1647	ELLAYYNML		11	49	-33	82	0.536585
					ORF1ab1989-1997	HEKASLNSL		11	49	-33	82	0.536585
					ORF1ab2348-2356	TLHWSFRLL		13	49	-33	82	0.560976
					ORF1ab2355-2363	LLVALANML		10	49	-33	82	0.52439
					ORF1ab2373-2381	IIIASFIKL		11	49	-33	82	0.536585
					ORF1ab4673-4681	IHCANFNIL		12	49	-33	82	0.54878
					ORF1ab4987-4995	CDRAMPNIL		13	49	-33	82	0.560976
					S26-34	RLKGSFNNR		14	49	-33	82	0.573171
					S1044-1052	NSEALNNLL		8	49	-33	82	0.5
					HE255-263	LVLPSGNYL		14	49	-33	82	0.573171
	NL63	ORF1ab2210-2218	Non structural protein NSP3	CLEASFNYL	S974-982	ILAASFNKA	0.56	19	49	-33	82	0.634146
	229E	ORF1ab2210-2218	Non structural protein NSP3	CLEASFNYL	S791-799	ILAASFNKA	0.56	19	49	-33	82	0.634146
	HUK1	ORF1ab2363-2371	Non structural protein NSP3	WLMWLIINL	ORF1ab1733-1741	CLMLQHINL	0.56	14	53	-35	88	0.556818
	OC43	ORF1ab2363-2371	Non structural protein NSP3	WLMWLIINL	S1303-1311	WYVWLLICL	0.56	33	53	-35	88	0.772727
					M60-68	WLMWPITII		30	53	-35	88	0.738636
	NL63	ORF1ab2363-2371	Non structural protein NSP3	WLMWLIINL	S1297-1305	WWVWLIISV	0.56	35	53	-35	88	0.79
	229E	ORF1ab2363-2371	Non structural protein NSP3	WLMWLIINL	ORF1ab737-745	WLKSLKLNL	0.56	24	53	-35	88	0.670455
	HUK1	ORF1ab3013-3021	Non structural protein NSP4	SLPGVFCGV	ORF1ab3057-3065	SMPGTFCGR	0.67	37	50	-33	83	0.843373
	OC43	ORF1ab3013-3021	Non structural protein NSP4	SLPGVFCGV	ORF1ab2999-3007	SLPGTFCGR	0.78	39	50	-33	83	0.86747
	NL63	ORF1ab3013-3021	Non structural protein NSP4	SLPGVFCGV	ORF1ab3007-3015	STVGVFLGY	0.56	21	50	-33	83	0.650602
	229E	ORF1ab3013-3021	Non structural protein NSP4	SLPGVFCGV	ORF1ab2111-2119	STVGVFLGY	0.56	21	50	-33	83	0.650602
	HUK1	ORF1ab3183-3191	Non structural protein NSP4	FLLNKEMYL	ORF1ab512-520	LLLNRGDYN	0.44	15	46	-33	79	0.607595
					ORF1ab1553-1561	YLLSKMTSL		16	46	-33	79	0.620253
					ORF1ab1933-1941	FLDDVEMVA		13	46	-33	79	0.582278
					ORF1ab3249-3257	SLYNKYRYY		15	46	-33	79	0.607595
					ORF1ab3906-3914	VLLNCLQHL		13	46	-33	79	0.582278
					ORF1ab5341-5349	ESFYKNMYL		14	46	-33	79	0.594937
					S661-669	FLTNKTYTI		18	46	-33	79	0.64557
					S995-1003	DVLNKNQKL		15	46	-33	79	0.607595
	OC43	ORF1ab3183-3191	Non structural protein NSP4	FLLNKEMYL	ORF1ab184-192	FIVPWVMYL	0.44	18	46	-33	79	0.64557
					ORF1ab509-517	NLICKALYL		17	46	-33	79	0.632911
					ORF1ab2222-2230	FYLPKIGFL		13	46	-33	79	0.582278
					ORF1ab3191-3199	SLYNKYRYY		15	46	-33	79	0.607595
					ORF1ab3605-3613	MLLVKHKHL		15	46	-33	79	0.607595
					ORF1ab3624-3632	FTLLYNNYL		13	46	-33	79	0.582278
					ORF1ab3848-3856	VLLNCLQHL		13	46	-33	79	0.582278
					ORF1ab4503-4511	FDRNDCMLL		9	46	-33	79	0.531646
					ORF1ab5283-5291	ESFYKNMYL		14	46	-33	79	0.594937
					ORF1ab6970-6978	FSWNAELYN		18	46	-33	79	0.64557
					ORF1ab7069-7077	SLLEKGKLL		11	46	-33	79	0.556962
					N2_66-74	CLLHQESQL		15	46	-33	79	0.607595
	NL63	ORF1ab3183-3191	Non structural protein NSP4	FLLNKEMYL	ORF1ab1117-1125	SELLKEKYT	0.44	11	46	-33	79	0.556962
					ORF1ab1818-1826	KLLNGIAYT		11	46	-33	79	0.556962
					ORF1ab2063-2071	LLIFGNMYL		17	46	-33	79	0.632911
					ORF1ab2812-2820	FLLIPWWLL		9	46	-33	79	0.531646
					ORF1ab3298-3306	FLKHKFLFL		20	46	-33	79	0.670886
					ORF1ab3395-3403	FLSLLVMFL		13	46	-33	79	0.582278
					ORF1ab4125-4133	NLLNFSGAL		7	46	-33	79	0.506329
					ORF1ab4566-4574	FALTKRNVL		15	46	-33	79	0.607595
					ORF1ab6337-6345	FRLSKMGVL		12	46	-33	79	0.56962
					ORF1ab6553-6561	DLLISDMYD		12	46	-33	79	0.56962
					S236-244	FLLTNGSTL		13	46	-33	79	0.582278
					AccessoryProt86-94	LLVLFGMYL		13	46	-33	79	0.582278
					AccessoryProt132-140	FVSGKCWYL		16	46	-33	79	0.620253
	229E	ORF1ab3183-3191	Non structural protein NSP4	FLLNKEMYL	ORF1ab4596-4604	FLLTKRNIL	0.56	20	46	-33	79	0.670886
	HUK1	ORF1ab3732-3740	Non structural protein NSP6	SMWALIISV	ORF1ab6975-6983	CHWDLIISD	0.56	19	44	-31	75	0.666667
					S1024-1032	SALAKIQSV		12	44	-31	75	0.573333
	OC43	ORF1ab3732-3740	Non structural protein NSP6	SMWALIISV	ORF1ab6918-6926	CQWDLIISD	0.56	21	44	-31	75	0.693333
	NL63	ORF1ab3732-3740	Non structural protein NSP6	SMWALIISV	S1297-1305	WWVWLIISV	0.56	10	44	-31	75	0.546667
	229E	ORF1ab3732-3740	Non structural protein NSP6	SMWALIISV	ORF1ab987-995	SEWPLFESD	0.44	14	44	-31	75	0.6
					ORF1ab1832-1840	RGRAIIVSV		14	44	-31	75	0.6
					ORF1ab2364-2372	SALGLSISD		8	44	-31	75	0.52
					ORF1ab2745-2753	SMFSSSFSV		15	44	-31	75	0.613333
					S152-160	SGDAHIPSG		0	44	-31	75	0.413333
					S1114-1122	WWVWLCISV		5	44	-31	75	0.48
					E7-15	DDHALIVNV		14	44	-31	75	0.6
	HUK1	ORF1ab4283-4291	Non structural protein NSP10	YLASGGQPI	ORF1ab4320-4328	YIQQGGVPI	0.56	29	47	-32	79	0.772152
	OC43	ORF1ab4283-4291	Non structural protein NSP10	YLASGGQPI	ORF1ab593-601	YLAVSGQAF	0.56	23	47	-32	79	0.696203
					ORF1ab3821-3829	LLGIGGVPI		22	47	-32	79	0.683544
	NL63	ORF1ab4283-4291	Non structural protein NSP10	YLASGGQPI	S544-552	YLKSGTCPF	0.56	22	47	-32	79	0.683544
	229E	ORF1ab4283-4291	Non structural protein NSP10	YLASGGQPI	M154-162	RLASGVQVH	0.56	13	47	-32	79	0.56962
	HUK1	ORF1ab5470-5478	Non structural protein NSP13	KLSYGIATV	ORF1ab5501-5509	KQSYASATI	0.56	24	43	-29	72	0.736111
					ORF1ab4355-4363	QDSYGGASV		19	43	-29	72	0.666667
					ORF1ab5573-5581	KLSIGDVFV		17	43	-29	72	0.638889
	OC43	ORF1ab5470-5478	Non structural protein NSP13	KLSYGIATV	ORF1ab5443-5451	KQSYASATI	0.56	24	43	-29	72	0.736111
					ORF1ab4297-4305	QDSYGGASV		19	43	-29	72	0.666667
					ORF1ab5515-5523	KLSVGDVFV		17	43	-29	72	0.638889
	NL63	ORF1ab5470-5478	Non structural protein NSP13	KLSYGIATV	ORF1ab2755-2763	DLSYGVFSV	0.56	26	43	-29	72	0.763889
	229E	ORF1ab5470-5478	Non structural protein NSP13	KLSYGIATV	ORF1ab5146-5154	KSSYAYATL	0.56	23	43	-29	72	0.722222
					ORF1ab1394-1402	ILSCGIFGV		13	43	-29	72	0.583333
					ORF1ab2786-2794	DLSVGVCTV		24	43	-29	72	0.736111
					ORF1ab3927-3935	VLGYIGATV		14	43	-29	72	0.597222
					ORF1ab552-560	KLSDEGYTV		11	43	-29	72	0.555556
					ORF1ab5202-5210	KVDYGSDTV		23	43	-29	72	0.722222
	HUK1	ORF1ab6419-6427	Non structural protein NSP14	YLDAYNMMI	ORF1ab6446-6454	YLESYNVAT	0.44	26	48	-31	79	0.721519
					ORF1ab3247-3255	YLSLYNKYR		18	48	-31	79	0.620253
					ORF1ab3418-3426	VLAAYNGRP		11	48	-31	79	0.531646
					ORF1ab3551-3559	VLDALASMT		13	48	-31	79	0.556962
					S1258-1266	FLDLYYEMN		17	48	-31	79	0.607595
	OC43	ORF1ab6419-6427	Non structural protein NSP14	YLDAYNMMI	ORF1ab6388-6396	YLESYNTAT	0.44	24	48	-31	79	0.696203
					ORF1ab1639-1647	ELLAYYNML		12	48	-31	79	0.544304
					ORF1ab1640-1648	LLAYYNMLV		22	48	-31	79	0.670886
					ORF1ab3189-3197	YLSLYNKYR		18	48	-31	79	0.620253
					ORF1ab3360-3368	VLAAYNGKP		11	48	-31	79	0.531646
					ORF1ab3784-3792	PLGVYNYKI		15	48	-31	79	0.582278
					S283-291	YLLAFNQDG		13	48	-31	79	0.556962
					S425-433	YLQSSNYRI		18	48	-31	79	0.620253
					N349-357	YELRYNGAI		12	48	-31	79	0.544304
					ORF2a5-13	YADKPNHFI		16	48	-31	79	0.594937
	NL63	ORF1ab6419-6427	Non structural protein NSP14	YLDAYNMMI	ORF1ab6050-6058	YVEAYNTFT	0.44	25	48	-31	79	0.708861
					ORF1ab768-776	LLDVYNGFL		21	48	-31	79	0.658228
					ORF1ab2807-2815	YIVAYFLLI		22	48	-31	79	0.670886
					ORF1ab2992-3000	YDHAYSTMR		15	48	-31	79	0.582278
					ORF1ab4155-4163	NLTKYTMMD		14	48	-31	79	0.56962
					ORF1ab5375-5383	QLPAPRVMI		13	48	-31	79	0.556962
	229E	ORF1ab6419-6427	Non structural protein NSP14	YLDAYNMMI	ORF1ab765-773	LLEAYNAFL	0.44	23	48	-31	79	0.683544
					ORF1ab2838-2846	YLIAYISFA		14	48	-31	79	0.56962
					ORF1ab3965-3973	YLDAVKQGA		16	48	-31	79	0.594937
					ORF1ab4185-4193	DLTKYTMMD		13	48	-31	79	0.556962
					ORF1ab6326-6334	EEDFLNMDI		10	48	-31	79	0.518987
					AccessoryProt43-51	NLLAYTLMS		14	48	-31	79	0.56962
	HUK1	ORF1ab6749-6757	Non structural protein NSP15	LLLDDFVEI	ORF1ab6804-6812	LLLDDFVVI	0.89	36	43	-35	78	0.910256
	OC43	ORF1ab6749-6757	Non structural protein NSP15	LLLDDFVEI	ORF1ab6747-6755	ILLDDFVTL	0.67	33	43	-35	78	0.871795
	NL63	ORF1ab6749-6757	Non structural protein NSP15	LLLDDFVEI	ORF1ab6380-6388	LLLDDFVTI	0.89	37	43	-35	78	0.923077
	229E	ORF1ab6749-6757	Non structural protein NSP15	LLLDDFVEI	ORF1ab6414-6422	LLLDDFVSL	0.78	36	43	-35	78	0.910256
	HUK1	S2-10	Spike structural protein (Signal peptide)	FVFLVLLPL	ORF1ab15-23	PEFRWLLPD	0.44	6	43	-34	77	0.519481
					ORF1ab547-555	FVPFLLDGL		9	43	-34	77	0.558442
					ORF1ab658-666	FNFVALIPD		19	43	-34	77	0.688312
					ORF1ab1135-1143	SVLLVMQKL		13	43	-34	77	0.61039
					ORF1ab1760-1768	PHRLVALVL		3	43	-34	77	0.480519
					ORF1ab1763-1771	LVALVLAKG		8	43	-34	77	0.545455
					ORF1ab1994-2002	LGFNVDLPF		11	43	-34	77	0.584416
					ORF1ab2361-2369	YVSLVKLIV		13	43	-34	77	0.61039
					ORF1ab2920-2928	HGFHVLHFL		4	43	-34	77	0.493506
					ORF1ab3100-3108	VVVLVFYYL		10	43	-34	77	0.571429
					ORF1ab3103-3111	LVFYYLIKL		17	43	-34	77	0.662338
					ORF1ab3137-3145	FVFQVYPIC		10	43	-34	77	0.571429
					ORF1ab3152-3160	FYFYVTLYF		14	43	-34	77	0.623377
					ORF1ab3463-3471	FVYMHQLEL		17	43	-34	77	0.662338
					ORF1ab3547-3555	KADLVLDAL		5	43	-34	77	0.506494
					ORF1ab4241-4249	CVVLELDPP		7	43	-34	77	0.532468
					ORF1ab5302-5310	KVFRVYLEY		10	43	-34	77	0.571429
					ORF1ab6101-6109	DNFKHLIPL		12	43	-34	77	0.597403
					ORF1ab6353-6361	FDTRVLNKL		7	43	-34	77	0.532468
					ORF1ab6386-6394	TVFENLKPM		13	43	-34	77	0.61039
					S38-46	DVVDVSLGL		4	43	-34	77	0.493506
					S220-228	TTFLFSLYL		10	43	-34	77	0.571429
					S354-362	FNLSTLLRL		11	43	-34	77	0.584416
					E16-24	IFFLVLSCV		13	43	-34	77	0.61039
					M23-31	FSLGVILLL		11	43	-34	77	0.584416
					M76-84	NIFLGLSIL		10	43	-34	77	0.571429
					N235-243	IASLVLAKL		12	43	-34	77	0.597403
					N321-329	FFFGSKLEL		10	43	-34	77	0.571429
					HE182-190	GCSLYLVPL		13	43	-34	77	0.61039
					HE184-192	SLYLVPLCL		12	43	-34	77	0.597403
					HE367-375	LLFLALLFI		17	43	-34	77	0.662338
					HE375-383	IVFLLFLVY		16	43	-34	77	0.649351
	OC43	S2-10	Spike structural protein (Signal peptide)	FVFLVLLPL	ORF1ab1707-1715	FVALVLAKG	0.56	14	43	-34	77	0.623377
					ORF1ab3079-3087	FVFQVYPTL		17	43	-34	77	0.662338
					ORF1ab4183-4191	FVVLELDPP		15	43	-34	77	0.636364
	NL63	S2-10	Spike structural protein (Signal peptide)	FVFLVLLPL	S1305-1313	VVFVVLLSL	0.67	25	43	-34	77	0.766234
	229E	S2-10	Spike structural protein (Signal peptide)	FVFLVLLPL	S2-10	FVLLVAYAL	0.56	19	43	-34	77	0.688312
					S349-357	FVDNVKLPR		15	43	-34	77	0.636364
					S945-953	FLHTVLLPT		23	43	-34	77	0.74026
	HUK1	S691-699	Spike structural protein (S1/S2 cleavage)	SIIAYTMSL	ORF1ab1307-1315	FIVGYGMSF	0.44	19	41	-29	70	0.685714
					ORF1ab2119-2127	SSIKVVKSL		11	41	-29	70	0.571429
					ORF1ab3162-3170	SEISVIMHL		12	41	-29	70	0.585714
					ORF1ab3240-3248	SDVAYNRYL		16	41	-29	70	0.642857
					ORF1ab3371-3379	TIMSGRMSL		16	41	-29	70	0.642857
					ORF1ab3737-3745	SINHDIFSL		7	41	-29	70	0.514286
					ORF1ab4949-4957	EIYAYTKRN		14	41	-29	70	0.614286
					ORF1ab6202-6210	QQWGYTGSL		11	41	-29	70	0.571429
					HE319-327	SCISYYGSF		14	41	-29	70	0.614286
	OC43	S691-699	Spike structural protein (S1/S2 cleavage)	SIIAYTMSL	ORF1ab256-264	YGCDYTGSL	0.44	8	41	-29	70	0.528571
					ORF1ab347-355	SIILRQYNL		12	41	-29	70	0.585714
					ORF1ab1250-1258	FIIGHGMSF		15	41	-29	70	0.628571
					ORF1ab2061-2069	SETKYVKSL		13	41	-29	70	0.6
					ORF1ab2200-2208	CIIATIFLL		10	41	-29	70	0.557143
					ORF1ab2239-2247	QWIKNTFSL		11	41	-29	70	0.571429
					ORF1ab2332-2340	SIQILTTWL		8	41	-29	70	0.528571
					ORF1ab2373-2381	IIIASFIKL		11	41	-29	70	0.571429
					ORF1ab3104-3112	SEISVIMHL		12	41	-29	70	0.585714
					ORF1ab4891-4899	EIYAYTKRN		14	41	-29	70	0.614286
					ORF1ab5084-5092	SIRALQKRL		9	41	-29	70	0.542857
					ORF1ab5944-5952	SDSAVTYSR		8	41	-29	70	0.528571
					S514-522	TCPAGTNSL		9	41	-29	70	0.542857
					N2_135-143	SIPRLTLSI		16	41	-29	70	0.642857
	NL63	S691-699	Spike structural protein (S1/S2 cleavage)	SIIAYTMSL	ORF1ab221-229	PFITNGMSL	0.56	12	41	-29	70	0.585714
					ORF1ab619-627	AIIAVELLL		15	41	-29	70	0.628571
					ORF1ab1717-1725	FIYFITMSS		10	41	-29	70	0.557143
					ORF1ab1821-1829	NGIAYTTFS		12	41	-29	70	0.585714
					ORF1ab2486-2494	SFIDYTTTV		19	41	-29	70	0.685714
					ORF1ab2856-2864	SAAAGTFVL		10	41	-29	70	0.557143
					ORF1ab3548-3556	SEWAYCVDL		13	41	-29	70	0.6
					ORF1ab3615-3623	SYIAYENAR		14	41	-29	70	0.614286
					ORF1ab4418-4426	LIIASSPAL		12	41	-29	70	0.585714
					ORF1ab4901-4909	AIDAYPLSK		16	41	-29	70	0.642857
					S865-873	SRIAGRSAL		9	41	-29	70	0.542857
					S925-933	RMAMYTGSL		15	41	-29	70	0.628571
					S944-952	SAAAIPFSL		12	41	-29	70	0.585714
					S1042-1050	SIQAIYDRL		6	41	-29	70	0.5
					S1254-1262	QLEAKTASL		13	41	-29	70	0.6
	229E	S691-699	Spike structural protein (S1/S2 cleavage)	SIIAYTMSL	ORF1ab3036-3044	SIISGTAFL	0.56	16	41	-30	71	0.647887
	HUK1	S958-966	Spike structural protein (S2: between HR1 and HR2)	ALNTLVKQL	S1039-1047	ALNSLLQQL	0.67	30	41	-30	71	0.84507
	OC43	S958-966	Spike structural protein (S2: between HR1 and HR2)	ALNTLVKQL	S1047-1055	ALNNLLQQL	0.67	29	41	-30	71	0.830986
	NL63	S958-966	Spike structural protein (S2: between HR1 and HR2)	ALNTLVKQL	S1024-1032	ALNHLTSQL	0.67	27	41	-30	71	0.802817
	229E	S958-966	Spike structural protein (S2: between HR1 and HR2)	ALNTLVKQL	S841-849	SLNYLTSQL	0.56	22	41	-30	71	0.732394
					S779-787	ALQTDVLQE		13	41	-30	71	0.605634
					ORF1ab414-422	ALVSALKQL		20	41	-30	71	0.704225
					ORF1ab1763-1771	TLNKLSKYL		19	41	-30	71	0.690141
					ORF1ab4951-4959	ALLDWVKHL		15	41	-30	71	0.633803
	HUK1	S976-984	Spike structural protein (S2: between HR1 and HR2)	VLNDILSRL	S1057-1065	SLQEILSRL	0.67	25	41	-33	74	0.783784
	OC43	S976-984	Spike structural protein (S2: between HR1 and HR2)	VLNDILSRL	S1065-1073	SLQEILSRL	0.67	25	41	-33	74	0.783784
	NL63	S976-984	Spike structural protein (S2: between HR1 and HR2)	VLNDILSRL	E12-20	VLNSILWLL	0.67	21	41	-33	74	0.72973
	229E	S976-984	Spike structural protein (S2: between HR1 and HR2)	VLNDILSRL	ORF1ab207-215	VLSDALDKL	0.56	24	41	-33	74	0.77027
					ORF1ab3563-3571	VLMGILSNM		19	41	-33	74	0.702703
	HUK1	S1000-1008	Spike structural protein (S2: between HR1 and HR2)	RLQSLQTYV	S1081-1089	RLTALNAYV	0.56	24	43	-28	71	0.732394
	OC43	S1000-1008	Spike structural protein (S2: between HR1 and HR2)	RLQSLQTYV	S1089-1097	RLTALNAYV	0.56	24	43	-28	71	0.732394
					ORF1ab309-317	RLQSAATIC		19	43	-28	71	0.661972
					ORF1ab1362-1370	RTQGKQSYV		24	43	-28	71	0.732394
					ORF1ab6419-6427	KLQSLENVV		24	43	-28	71	0.732394
	NL63	S1000-1008	Spike structural protein (S2: between HR1 and HR2)	RLQSLQTYV	ORF1ab2050-2058	ILISLQPFV	0.56	17	43	-28	71	0.633803
	229E	S1000-1008	Spike structural protein (S2: between HR1 and HR2)	RLQSLQTYV	ORF1ab5525-5533	RLLGLQTQT	0.56	20	43	-28	71	0.676056
	HUK1	S1220-1228	Spike structural protein (CT: cytoplasmic domain)	FIAGLIAIV	ORF1ab699-707	TINGLVCIV	0.56	21	40	-33	73	0.739726
	OC43	S1220-1228	Spike structural protein (CT: cytoplasmic domain)	FIAGLIAIV	ORF1ab3033-3041	SIAGAILAV	0.56	17	40	-33	73	0.684932
					S104-112	FINGIFAKV		21	40	-33	73	0.739726
	NL63	S1220-1228	Spike structural protein (CT: cytoplasmic domain)	FIAGLIAIV	ORF1ab2191-2199	FINGDIARE	0.56	13	40	-33	73	0.630137
	229E	S1220-1228	Spike structural protein (CT: cytoplasmic domain)	FIAGLIAIV	ORF1ab6624-6632	AIGGSIAIK	0.56	16	40	-33	73	0.671233
	HUK1	E20-28	Envelope structural protein	FLAFVVFLL	E26-34	FLIFVVALL	0.78	29	42	-33	75	0.826667
	OC43	E20-28	Envelope structural protein	FLAFVVFLL	ORF1ab1561-1569	FLDKVDILL	0.56	14	42	-33	75	0.626667
	NL63	E20-28	Envelope structural protein	FLAFVVFLL	ORF1ab3303-3311	FLFLQVFLL	0.67	24	42	-33	75	0.76
	229E	E20-28	Envelope structural protein	FLAFVVFLL	ORF1ab2855-2863	FLAMLTGLL	0.56	20	42	-33	75	0.706667
					ORF1ab3333-3341	VLFLQVFLL		22	42	-33	75	0.733333
					ORF1ab1123-1131	VLIFVVSML		20	42	-33	75	0.706667
	HUK1	E26-34	Envelope structural protein	FLLVTLAIL	S354-362	FNLSTLLRL	0.56	14	39	-32	71	0.647887
	OC43	E26-34	Envelope structural protein	FLLVTLAIL	ORF1ab2245-2253	FSLVTICDL	0.56	20	39	-32	71	0.732394
					ORF1ab2354-2362	RLLVALANM		16	39	-32	71	0.676056
	NL63	E26-34	Envelope structural protein	FLLVTLAIL	ORF1ab680-688	FLTDYNAIL	0.56	13	39	-32	71	0.633803
					ORF1ab1456-1464	YLLFTNSIL		21	39	-32	71	0.746479
					ORF1ab1974-1982	FLLLLYAIY		20	39	-32	71	0.732394
					ORF1ab6211-6219	FTLTTNAVL		22	39	-32	71	0.760563
	229E	E26-34	Envelope structural protein	FLLVTLAIL	ORF1ab4596-4604	FLLTKRNIL	0.56	17	39	-32	71	0.690141
					ORF1ab6241-6249	FTLSTNAVL		19	39	-32	71	0.71831
					S3-11	VLLVAYALL		20	39	-32	71	0.732394
	HUK1	M52-60	Membrane structural protein	IFLWLLWPV	M53-61	IILWLMWPL	0.67	44	55	-35	90	0.877778
	OC43	M52-60	Membrane structural protein	IFLWLLWPV	M57-65	IILWLMWPI	0.67	46	55	-35	90	0.9
	NL63	M52-60	Membrane structural protein	IFLWLLWPV	M50-58	SVLWCLWPL	0.56	34	55	-35	90	0.766667
					ORF1ab2827-2835	AFLELLPNV		12	55	-35	90	0.522222
					S255-263	LRLTCLWPV		26	55	-35	90	0.677778
	229E	M52-60	Membrane structural protein	IFLWLLWPV	M49-57	LVLWLLWPL	0.67	43	55	-35	90	0.866667
	HUK1	M89-97	Membrane structural protein	GLMWLSYFI	ORF1ab1153-1161	ENMWLSYKV	0.56	26	51	-33	84	0.702381
					ORF1ab3701-3709	TYVWLSYFV		33	51	-33	84	0.785714
	OC43	M89-97	Membrane structural protein	GLMWLSYFI	M94-102	IIMWIVYFV	0.44	30	51	-33	84	0.75
					M60-68	WLMWPITII		15	51	-33	84	0.571429
					ORF1ab1993-2001	SLNSLTYFN		14	51	-33	84	0.559524
					ORF1ab2749-2757	GGAVFSYFV		18	51	-33	84	0.607143
					ORF1ab3374-3382	VTMRSSYTI		9	51	-33	84	0.5
					ORF1ab3450-3458	FLAWLYAAI		13	51	-33	84	0.547619
					ORF1ab3643-3651	VYAWLSYYV		27	51	-33	84	0.714286
					ORF1ab3712-3720	LLMLASLFG		7	51	-33	84	0.47619
					ORF1ab4905-4913	TQMNLKYAI		10	51	-33	84	0.511905
					ORF1ab6090-6098	ELTCLRYFA		14	51	-33	84	0.559524
					ORF1ab6722-6730	DSSIHSYFI		11	51	-33	84	0.52381
					S97-105	KPPFLSDFI		9	51	-33	84	0.5
	NL63	M89-97	Membrane structural protein	GLMWLSYFI	ORF1ab2435-2443	GLTFLLTFN	0.44	13	51	-33	84	0.547619
					ORF1ab3287-3295	LLLFLSLFL		18	51	-33	84	0.607143
					ORF1ab4187-4195	GCCDNSYFD		11	51	-33	84	0.52381
					ORF1ab6636-6644	GINYLGDFI		19	51	-33	84	0.619048
					ORF1ab6665-6673	TIMSLSYNS		12	51	-33	84	0.535714
					S1182-1190	RLPVLSDFV		11	51	-33	84	0.52381
					AccessoryProt90-98	FGMYLDSFI		12	51	-33	84	0.535714
	229E	M89-97	Membrane structural protein	GLMWLSYFI	M88-96	LVMWVMYFA	0.44	25	51	-33	84	0.690476
					ORF1ab2056-2064	GYQELSQFS		13	51	-33	84	0.547619
					ORF1ab2504-2512	GLVCLIQFY		15	51	-33	84	0.571429
					ORF1ab2735-2743	GLWNLVFNI		11	51	-33	84	0.52381
					ORF1ab3620-3628	GDLVDSYFE		11	51	-33	84	0.52381
					ORF1ab6699-6707	TVMSLSYNS		11	51	-33	84	0.52381
					S666-674	GDYNLSSVI		6	51	-33	84	0.464286
					S1037-1045	TLQELSYKL		13	51	-33	84	0.547619
	HUK1	ORF63-11	ORF6 accessory protein	HLVDFQVTI	ORF1ab304-312	DVVDGAVVI	0.44	14	46	-30	76	0.578947
					ORF1ab604-612	HYVNRLVTQ		13	46	-30	76	0.565789
					ORF1ab1465-1473	GVVDKQVIL		16	46	-30	76	0.605263
					ORF1ab3135-3143	MLFVFQVYP		8	46	-30	76	0.5
					ORF1ab3747-3755	FLVGRIVTL		11	46	-30	76	0.539474
					ORF1ab4759-4767	DGVPFVVSI		11	46	-30	76	0.539474
					ORF1ab6070-6078	TGVDFVVEA		10	46	-30	76	0.526316
					ORF1ab6133-6141	DLSDSVVFI		9	46	-30	76	0.513158
					ORF1ab6804-6812	LLLDDFVVI		10	46	-30	76	0.526316
					ORF1ab6805-6813	LLDDFVVIV		14	46	-30	76	0.578947
					S94-102	FLSDFNNGI		12	46	-30	76	0.552632
					S428-436	SLPLVNVTI		9	46	-30	76	0.513158
	OC43	ORF63-11	ORF6 accessory protein	HLVDFQVTI	ORF1ab212-220	HVYDFKVED	0.44	21	46	-30	76	0.671053
					ORF1ab328-336	DLCDGSVVI		13	46	-30	76	0.565789
					ORF1ab395-403	DLCDFKGWI		14	46	-30	76	0.578947
					ORF1ab1791-1799	HCVRFDVPF		18	46	-30	76	0.631579
					ORF1ab2781-2789	HKSDFQLPV		24	46	-30	76	0.710526
					ORF1ab3077-3085	MLFVFQVYP		8	46	-30	76	0.5
					ORF1ab4701-4709	DGVPFVVSI		11	46	-30	76	0.539474
					ORF1ab6747-6755	ILLDDFVTL		13	46	-30	76	0.565789
					S100-108	FLSDFINGI		9	46	-30	76	0.513158
	NL63	ORF63-11	ORF6 accessory protein	HLVDFQVTI	ORF1ab6380-6388	LLLDDFVTI	0.56	15	46	-30	76	0.592105
	229E	ORF63-11	ORF6 accessory protein	HLVDFQVTI	ORF1ab591-599	PLVDFNVNV	0.56	25	46	-30	76	0.723684
	HUK1	ORF7b26-34	ORF7b accessory protein	IIFWFSLEL	S220-228	TTFLFSLYL	0.56	18	48	-35	83	0.638554
	OC43	ORF7b26-34	ORF7b accessory protein	IIFWFSLEL	ORF1ab3-11	KINKYGLEL	0.44	11	48	-35	83	0.554217
					ORF1ab563-571	RRAKFSLET		7	48	-35	83	0.506024
					ORF1ab2241-2249	IKNTFSLVT		7	48	-35	83	0.506024
					ORF1ab2378-2386	FIKLFSLFK		8	48	-35	83	0.518072
					ORF1ab3694-3702	LISVFSLWY		11	48	-35	83	0.554217
					ORF1ab6000-6008	IGTNFPLQL		9	48	-35	83	0.53012
					E18-26	IIFIVAICL		13	48	-35	83	0.578313
					N323-331	FFFGSKLEL		15	48	-35	83	0.60241
					ORF5a97-105	FITWRRQEL		16	48	-35	83	0.614458
					N2_7-15	PISPTSLEI		8	48	-35	83	0.518072
					N2_41-49	PTILGSLEL		8	48	-35	83	0.518072
	NL63	ORF7b26-34	ORF7b accessory protein	IIFWFSLEL	ORF1ab470-478	AAFDFSLDV	0.44	17	48	-35	83	0.626506
					ORF1ab620-628	IIAVELLLL		3	48	-35	83	0.457831
					ORF1ab843-851	AIDVEHLEL		6	48	-35	83	0.493976
					ORF1ab1042-1050	FSFSFRDEL		11	48	-35	83	0.554217
					ORF1ab1812-1820	IISQPSKLL		3	48	-35	83	0.457831
					ORF1ab1970-1978	TLFKFLLLL		13	48	-35	83	0.578313
					ORF1ab2823-2831	FSFAAFLEL		10	48	-35	83	0.542169
					ORF1ab3283-3291	PIFCLLLFL		8	48	-35	83	0.518072
					ORF1ab3422-3430	LIVIFSPES		12	48	-35	83	0.566265
					ORF1ab5751-5759	VLWAGSLEL		17	48	-35	83	0.626506
					S946-954	AAIPFSLAL		11	48	-35	83	0.554217
					E22-30	MIFFFVLAM		21	48	-35	83	0.674699
					AccessoryProt98-106	IIFSTLLFR		6	48	-35	83	0.493976
	229E	ORF7b26-34	ORF7b accessory protein	IIFWFSLEL	ORF1ab1398-1406	GIFGVKLET	0.44	11	48	-35	83	0.554217
					ORF1ab2219-2227	ITPEVSREL		6	48	-35	83	0.493976
					S1124-1132	LIFVVSMLL		15	48	-35	83	0.60241
	HUK1	ORF8a31-39	ORF8 accessory protein	YVVDDPCPI	ORF1ab304-312	DVVDGAVVI	0.44	10	54	-33	87	0.494253
					ORF1ab2535-2543	YVVTDIKQV		16	54	-33	87	0.563218
					ORF1ab2889-2897	YHNSMDCPI		17	54	-33	87	0.574713
					ORF1ab3523-3531	FVQNDVCSI		22	54	-33	87	0.632184
					ORF1ab6398-6406	YYSDTPCVY		21	54	-33	87	0.62069
					S468-476	SVNSDFCPC		16	54	-33	87	0.563218
					HE353-361	NCFYDPLPI		16	54	-33	87	0.563218
	OC43	ORF8a31-39	ORF8 accessory protein	YVVDDPCPI	ORF1ab299-307	HVVRDPRYV	0.44	18	54	-33	87	0.586207
					ORF1ab833-841	VVVDDHVGL		16	54	-33	87	0.563218
					ORF1ab1779-1787	YTVDCSCGK		17	54	-33	87	0.574713
					ORF1ab1876-1884	YYLDDVKKI		17	54	-33	87	0.574713
					ORF1ab2793-2801	YKVLDNGVI		8	54	-33	87	0.471264
					ORF1ab2831-2839	YSNSMACPI		18	54	-33	87	0.586207
					ORF1ab4665-4673	DCQDDRCII		14	54	-33	87	0.54023
					ORF1ab6340-6348	YYSDTPCVY		22	54	-33	87	0.632184
					S142-150	SVVVQPRTI		10	54	-33	87	0.494253
					HE387-395	ICVYDPLPV		21	54	-33	87	0.62069
	NL63	ORF8a31-39	ORF8 accessory protein	YVVDDPCPI	ORF1ab874-882	YVVDDIYYP	0.56	16	54	-33	87	0.563218
					ORF1ab1181-1189	VFVQDPAPI		26	54	-33	87	0.678161
	229E	ORF8a31-39	ORF8 accessory protein	YVVDDPCPI	ORF1ab1480-1488	LCVADDKPI	0.44	13	54	-33	87	0.528736
					ORF1ab2038-2046	FVKDDYCDG		18	54	-33	87	0.586207
					ORF1ab4441-4449	QFVTDPTLI		14	54	-33	87	0.54023
					ORF1ab4675-4683	ADVDDPKLM		13	54	-33	87	0.528736
					ORF1ab5326-5334	YSVDKCTRI		12	54	-33	87	0.517241
					E4-12	KLVDDHALI		14	54	-33	87	0.54023
					E64-72	YMHIDPFPK		17	54	-33	87	0.574713
	HUK1	ORF8a73-81	ORF8 accessory protein	YIDIGNYTV	ORF1ab1950-1958	YCDNGKYYT	0.44	20	49	-31	80	0.6375
					ORF1ab2345-2353	AIDFVQYEV		15	49	-31	80	0.575
					ORF1ab2372-2380	VIGYSLYTV		14	49	-31	80	0.5625
					ORF1ab4235-4243	IKDDGNCVV		13	49	-31	80	0.55
					ORF1ab5315-5323	YNDLGNQIL		23	49	-31	80	0.675
					ORF1ab5457-5465	YIDDFNKIA		14	49	-31	80	0.5625
					ORF1ab6286-6294	CYDIGNPKG		12	49	-31	80	0.5375
					ORF1ab6555-6563	NIDICWKHV		5	49	-31	80	0.45
					ORF1ab6989-6997	TKNIGDYNV		18	49	-31	80	0.6125
					S123-131	TIVIGSVFV		11	49	-31	80	0.525
					S213-221	YADVGMPTT		21	49	-31	80	0.65
	OC43	ORF8a73-81	ORF8 accessory protein	YIDIGNYTV	ORF1ab1515-1523	YQINGVRTV	0.44	8	49	-31	80	0.4875
					ORF1ab1894-1902	YCDGGKYYT		19	49	-31	80	0.625
					ORF1ab4177-4185	LKDDGNFVV		18	49	-31	80	0.6125
					ORF1ab4403-4411	AFDIYNASV		14	49	-31	80	0.5625
					ORF1ab5257-5265	YNDLGNQIL		23	49	-31	80	0.675
					ORF1ab5399-5407	YIDDFNRIA		14	49	-31	80	0.5625
					ORF1ab6228-6236	CYDIGNPKG		12	49	-31	80	0.5375
					ORF1ab6462-6470	VIFINNTTY		12	49	-31	80	0.5375
					ORF1ab6932-6940	TKNIGEYNV		17	49	-31	80	0.6
					ORF1ab7024-7032	YLFWRNSTV		14	49	-31	80	0.5625
					S129-137	AITIGSTFV		12	49	-31	80	0.5375
					S1289-1297	LKDIGTYEY		17	49	-31	80	0.6
					HE84-92	FTDFYNYTG		20	49	-31	80	0.6375
	NL63	ORF8a73-81	ORF8 accessory protein	YIDIGNYTV	S65-73	YIDVGNHRS	0.56	31	49	-31	80	0.775
	229E	ORF8a73-81	ORF8 accessory protein	YIDIGNYTV	ORF1ab1863-1871	PVDKGHYTV	0.56	26	49	-31	80	0.7125
	HUK1	ORF103-11	ORF10 accessory protein	YINVFAFPF	ORF1ab2272-2280	YINVIFSDF	0.56	22	50	-33	83	0.662651
	OC43	ORF103-11	ORF10 accessory protein	YINVFAFPF	ORF1ab1129-1137	YVADFAYWF	0.44	20	50	-33	83	0.638554
					ORF1ab1464-1472	LINDVAFVS		11	50	-33	83	0.53012
					ORF1ab2214-2222	YANVIFSDF		17	50	-33	83	0.60241
					ORF1ab2501-2509	YDDVNASLF		11	50	-33	83	0.53012
					ORF1ab2831-2839	YSNSMACPI		18	50	-33	83	0.614458
					ORF1ab3679-3687	SINHDLFSF		12	50	-33	83	0.542169
					ORF1ab3892-3900	LIVLFANPA		13	50	-33	83	0.554217
					ORF1ab4697-4705	QIFVDGVPF		13	50	-33	83	0.554217
					ORF1ab6314-6322	YVNKHAFHT		19	50	-33	83	0.626506
					S404-412	TIDKFAIPN		15	50	-33	83	0.578313
					S1260-1268	YINVTFLDL		16	50	-33	83	0.590361
					E29-37	TIVVVAFLA		7	50	-33	83	0.481928
					HE379-387	YINIPDLPI		21	50	-33	83	0.650602
					ORF5a13-21	YINGFNVSE		13	50	-33	83	0.554217
	NL63	ORF103-11	ORF10 accessory protein	YINVFAFPF	ORF1ab1188-1196	PIDIDAFPV	0.44	18	50	-33	83	0.614458
					ORF1ab1660-1668	YPNDFVGGF		14	50	-33	83	0.566265
					ORF1ab3140-3148	SDNVVAFLY		14	50	-33	83	0.566265
					ORF1ab5980-5988	YVNKHAFHT		19	50	-33	83	0.626506
					ORF1ab6611-6619	LIQRFAFWT		10	50	-33	83	0.518072
					S385-393	YINGFKYFD		15	50	-33	83	0.578313
					S1138-1146	YKNVKAWSG		12	50	-33	83	0.542169
					M130-138	YLPVMAAPT		18	50	-33	83	0.614458
					AccessoryProt145-153	YENRFAAIY		15	50	-33	83	0.578313
	229E	ORF103-11	ORF10 accessory protein	YINVFAFPF	ORF1ab2341-2349	YIDVLRNSF	0.44	17	50	-33	83	0.60241
					ORF1ab3170-3178	TVNVVAFLY		20	50	-33	83	0.638554
					ORF1ab3282-3290	SISLFAGFF		13	50	-33	83	0.554217
					ORF1ab6010-6018	YVNNHAFHT		18	50	-33	83	0.614458
					ORF1ab6614-6622	YINGFICEK		13	50	-33	83	0.554217
					ORF1ab6643-6651	YELVQRFSF		12	50	-33	83	0.542169
					S36-44	SENVFAVES		11	50	-33	83	0.53012
					S211-219	LGNVEAVNF		9	50	-33	83	0.506024
	HUK1	ORF105-13	ORF10 accessory protein	NVFAFPFTI	ORF1ab2262-2270	TVFLFWFNF	0.44	17	48	-32	80	0.6125
					ORF1ab3364-3372	RVTLGDFTI		12	48	-32	80	0.55
					ORF1ab3708-3716	FVPAVNFTY		8	48	-32	80	0.5
					ORF1ab3727-3735	CVFAIFITM		13	48	-32	80	0.5625
					ORF1ab3799-3807	SVNIFYFTD		12	48	-32	80	0.55
					ORF1ab5911-5919	NVNRFNVAI		13	48	-32	80	0.5625
					ORF1ab6692-6700	NDALARFTI		11	48	-32	80	0.5375
					E29-37	FVVALLATI		8	48	-32	80	0.5
					N159-167	DVSARDPTI		8	48	-32	80	0.5
					HE353-361	NCFYDPLPI		16	48	-32	80	0.6
	OC43	ORF105-13	ORF10 accessory protein	NVFAFPFTI	ORF1ab1466-1474	NDVAFVSTF	0.44	13	48	-32	80	0.5625
					ORF1ab1793-1801	VRFDVPFLI		13	48	-32	80	0.5625
					ORF1ab5853-5861	NVNRFNVAI		13	48	-32	80	0.5625
					S142-150	SVVVQPRTI		14	48	-32	80	0.575
					S172-180	NMCEYPHTI		22	48	-32	80	0.675
					E31-39	VVVAFLATF		10	48	-32	80	0.525
	NL63	ORF105-13	ORF10 accessory protein	NVFAFPFTI	ORF1ab3142-3150	VVAFLYAA	0.44	-8	48	-32	80	0.3
					ORF1ab3307-3315	QVFLLPTVI		18	48	-32	80	0.625
					ORF1ab5528-5536	NVNRFNVAI		13	48	-32	80	0.5625
					S558-566	NNFQKFKTI		7	48	-32	80	0.4875
	229E	ORF105-13	ORF10 accessory protein	NVFAFPFTI	ORF1ab699-707	ESKAFVDTI	0.44	9	48	-32	80	0.5125
					ORF1ab3172-3180	NVVAFLYAA		18	48	-32	80	0.625
					ORF1ab3308-3316	PGFLTPFMI		14	48	-32	80	0.575
					ORF1ab3337-3345	QVFLLPSII		17	48	-32	80	0.6125
					S38-46	NVFAVESGG		10	48	-32	80	0.525
					S182-190	FVGALPKTV		14	48	-32	80	0.575
					S213-221	NVEAVNFNV		17	48	-32	80	0.6125
								* with x = peptide in SARS-COV-2 and y = corresponding matching peptide in hCCCs ; BLOSUM62 scores sums (= A(x,y)), Axmax (= A(x,x)) and Axmin (= A(x,x̅)) where on each position the amino acid in x̅ corresponds to the substitution in x with the smallest value i.e. the least likely substitution) were calculated using Biopython with the package "Bio.SubsMat.MatrixInfo" imported. Details of the calc…
