# Supplementary material for: High frequencies of alpha common cold coronavirus/SARS-CoV-2 cross-reactive functional CD4+ and CD8+ memory T cells are associated with protection from symptomatic and fatal SARS-CoV-2 infections in unvaccinated COVID-19 patients
Source: Front Immunol. 2024 Mar 28;15:1343716. doi: 10.3389/fimmu.2024.1343716 (PMC11007208; doi:10.3389/fimmu.2024.1343716)
Supplement: Supplementary file 4 [file Table_3.xlsx]

## Sheet: Supp T3 Vaccins et Common Patho
Supplementary Table S3	(analysis of potential SARS-CoV-2 cross-reactive peptides in common human pathogens and widely distributed vaccines for Table 5)
Peptide name / Position in SARS-CoV-2	SARS-CoV-2 CD8 epitope (among the 27 identified)	Potential cross-reactive peptide in common Human pathogens and Vaccines*	Blosum62 score sums	Amin	Amax-Amin	Similarity score (in red if ≥ 0.8)	%identity (≥67%)	Corresponding Pathogen or Vaccine and Protein Access Number (from NCBI database or from the PRIDE project)
ORF1ab1675-1683	YLATALLTL	RLCTALLTL	28	-29	70	0.814286	0.78	Bordetella pertussis and DTwP vaccine - Access Number = WP_010930629.1 and Q7VWJ0_BORPE
ORF1ab5470-5478	KLSYGIATV	KPSYGIAEA	26	-29	72	0.763889	0.67	BCG (vaccine) - Access Number = WP_003409680.1
ORF1ab6749-6757	LLLDDFVEI	LLLDASVEI	27	-35	78	0.795422	0.78	EBV (virus) - Access Number = |YP_401687.1
		LRLTDFVEI	30	-35	78	0.833333	0.78	Streptococcus pneumoniae - Access Number = WP_000566531.1
S2-10	FVFLVLLPL	PVFLRLLPL	26	-34	77	0.779221	0.78	Bordetella pertussis and DTwP vaccine - Access Number = WP_003817813.1 and sp|Q7VU45|ATPG_BORPE
S958-966	ALNTLVKQL	ALNGLVKQG	27	-30	71	0.802817	0.78	Diphteria and DTa/wP vaccines - Access Number = WP_010935253.1 and tr|Q6NG46|Q6NG46_CORDI
S1220-1228	FIAGLIAIV	TIGGLIAIV	28	-33	73	0.835616	0.78	Diphteria and DTwP vaccine - Access Number = WP_014318736.1 and sp|Q7VVR5|SYFB_BORPE
E20-28	FLAFVVFLL	VLAFVVFDA	22	-33	75	0.733333	0.67	BCG (vaccine) - Access Number = WP_003402870.1
E26-34	FLLVTLAIL	SLLVTGAIL	23	-32	71	0.774648	0.78	Streptococcus pneumoniae - Access Number = WP_000185363.1
		CLLVTLAIT	26	-32	71	0.816901	0.78	Bordetella pertussis and DTwP vaccine - Access Number = WP_003821340.1
		*Query performed on the data gathered from "Potential Cross-Reactive Immunity to SARS-CoV-2 From Common Human Pathogens and Vaccines" by Pedro A. Reche in Frontier Immunol. doi: 10.3389/fimmu.2020.586984. Only the peptides sharing a % of identity ≥ 67% with the corresponding SARS-CoV-2 epitope were extracted and reported in this table
