# Supplementary material for: High frequencies of alpha common cold coronavirus/SARS-CoV-2 cross-reactive functional CD4+ and CD8+ memory T cells are associated with protection from symptomatic and fatal SARS-CoV-2 infections in unvaccinated COVID-19 patients
Source: Front Immunol. 2024 Mar 28;15:1343716. doi: 10.3389/fimmu.2024.1343716 (PMC11007208; doi:10.3389/fimmu.2024.1343716)
Supplement: Supplementary file 5 [file Table_4.xlsx]

## Sheet: Supplemental T3
Supplementary Table 4 - SARS-CoV-2 potential cross-reactive epitopes with peptides found using ECT in various coronaviruse strain isolated from Pets/Farm/Cattle/Pest Animals (and sometimes humans)
			Potential cross-reactivity with Pets/Farm/Cattle/Pest animal coronaviruses (peptide sequence, position, CoV strains and animal species)
Peptide-epitope Name / Position	SARS-CoV-2 corresponding protein	SARS-CoV-2 Peptide-epitope sequence	Canine Respiratory Coronavirus (KX432213.1) - BetaCoronavirus	Bovine Coronavirus (MH043952.1) - BetaCoronavirus	Human/Bovin enteric Coronavirus 4408 (FJ415324.1) - BetaCoronavirus	Porcine PHEV (MF083115.1) - BetaCoronavirus	Equine CoV NC99 (EF446615.1) - Betacoronavirus	Rabbit HKU14 Coronavirus (NC_017083.1) - Betacoronavirus	Rat PRCV (PARKER NC_012936.1) - BetaCoronavirus	Murine MHV (FJ647226.1) - Betacoronavirus	Hedgehog coronavirus 1 (MK679660.1) - BetaCoronavirus		Canine Coronavirus CB/05 (KP981644.1) - AlphaCoronavirus	Canine/Human HuPn2018 (MW591993.2) - AlphaCoronavirus	Feline FIPV (NC_002306.3) - AlphaCoronavirus	Feline FCoV C1Je (DQ848678.1) - AlphaCoronavirus	SADSC (Swine acute diarrhea syndrome coronavirus) (MT039232.1) - Alphacoronavirus	Porcine PEDV (NC_003436.1) - AlphaCoronavirus	Ferret Coronavirus ferret063 (LC215871.1) - Alphacoronavirus	Mink Coronavirus WD1127 (NC_023760.1) - Alphacoronavirus	Rat Lucheng Rn (MT820625.1) - AlphaCoronavirus		Avian infectious bronchitis virus (NC_001451) - GammaCoronavirus		Bats-CoVs, Bats SARS-CoVs-Like, SARS-CoV, MERS, MERS-like-CoVs, Civet-cat-CoVs, Pangolin-CoVs, Camel-CoVs
ORF1a1350-1365	Non structural protein NSP3	KSAFYILPSIISNEK																							Conservancy (high to very high % of identity) with these viruses - See Prakash et al. J.Immunol, 2021 DOI: 10.4049/jimmunol.2001438
ORF1a1801-1815	Non structural protein NSP3	ESPFVMMSAPPAQYE																							Conservancy (high to very high % of identity) with these viruses - See Prakash et al. J.Immunol, 2021 DOI: 10.4049/jimmunol.2001438
ORF1ab5019-5033	RdRP polymerase NSP12	PNMLRIMASLVLARK	PNILRIVSSLVLARK - ORF1ab4992-5006 80% identity - SS=0.91	PNILRIVSSLVLARK - ORF1ab4992-5006 80% identity - SS=0.91	PNILRIVSSLVLARK - ORF1ab4992-5006 80% identity - SS=0.91	PNILRIVSSLVLARK - ORF1ab4991-5005 80% identity - SS=0.91	PNLLRIVSSLVLARK - ORF1ab5038-5052 80% identity - SS=0.92	PNILRIVSSLVLARK - ORF1ab5052-5066 80% identity - SS=0.91	PNILRIVSSLVLARK - ORF1ab50703-5087 80% identity - SS=0.91		PNMCRIFASLVLARK - ORF1ab5075-5089 87% identity - SS=0.92												PNLLRIAASLVLARK - ORF1ab4563-4577 87% identity - SS=0.93		Conservancy (high to very high % of identity) with these viruses - See Prakash et al. J.Immunol, 2021 DOI: 10.4049/jimmunol.2001438
ORF1ab6088-6102	Non structural protein NSP14	RIKIVQMLSDTLKNL					NOTE: RPRIVQMFSDHLVDL - ORF1ab6104-6118 60% identity - SS=0.73	NOTE: RPRIVQMFSDHLVDL - ORF1ab6118-6132 60% identity - SS=0.73	RIRIVQMLSDHLVDL - ORF1ab6140-6154 73% identity - SS=0.82		RRRIVQMVSDTLDKL - ORF1ab6141-6155 67% identity - SS=0.79							RKRIVQMCSDYLANL - ORF1ab5869-5883 67% identity - SS=0.77			NOTE: RKRIVQMVCDHLKDL - ORF1ab5638-5652 60% identity - SS=0.75		NOTE: RPRIVQMLADNLCNV - ORF1ab5630-5644 60% identity - SS=0.76		Conservancy (high to very high % of identity) with these viruses - See Prakash et al. J.Immunol, 2021 DOI: 10.4049/jimmunol.2001438
ORF1ab6420-6434	Non structural protein NSP14	LDAYNMMISAGFSLW																							Conservancy (high to very high % of identity) with these viruses - See Prakash et al. J.Immunol, 2021 DOI: 10.4049/jimmunol.2001438
S1-13	Spike structural protein (Signal peptide)	MFVFLVLLPLVSS																							Conservancy (high to very high % of identity) with these viruses - See Prakash et al. J.Immunol, 2021 DOI: 10.4049/jimmunol.2001438
E20-34	Envelope structural protein	FLAFVVFLLVTLAIL																							Conservancy (high to very high % of identity) with these viruses - See Prakash et al. J.Immunol, 2021 DOI: 10.4049/jimmunol.2001438
E26-40	Envelope structural protein	FLLVTLAILTALRLC									ILLVCMAILTACRLC - E26-40 73% identity - SS=0.84														Conservancy (high to very high % of identity) with these viruses - See Prakash et al. J.Immunol, 2021 DOI: 10.4049/jimmunol.2001438
M176-190	Membrane structural protein	LSYYKLGASQRVAGD																							Conservancy (high to very high % of identity) with these viruses - See Prakash et al. J.Immunol, 2021 DOI: 10.4049/jimmunol.2001438
ORF612-26	ORF6 accessory protein	AEILLIIMRTFKVSI																							Conservancy (high to very high % of identity) with these viruses - See Prakash et al. J.Immunol, 2021 DOI: 10.4049/jimmunol.2001438
ORF7a1-15	ORF7a accessory protein	MKIILFLALITLATC																							Conservancy (high to very high % of identity) with these viruses - See Prakash et al. J.Immunol, 2021 DOI: 10.4049/jimmunol.2001438
ORF7a3-17	ORF7a accessory protein	IIFLALITLATCEL																							Conservancy (high to very high % of identity) with these viruses - See Prakash et al. J.Immunol, 2021 DOI: 10.4049/jimmunol.2001438
ORF7a98-112	ORF7a accessory protein	SPIFLIVAAIVFITL																							Conservancy (high to very high % of identity) with these viruses - See Prakash et al. J.Immunol, 2021 DOI: 10.4049/jimmunol.2001438
ORF7b8-22	ORF7b accessory protein	DFYLCFLAFLLFLVL																							Conservancy (high to very high % of identity) with these viruses - See Prakash et al. J.Immunol, 2021 DOI: 10.4049/jimmunol.2001438
ORF8b1-15	ORF8 accessory protein	MKFLVFLGIITTVAA																							Conservancy (high to very high % of identity) with these viruses - See Prakash et al. J.Immunol, 2021 DOI: 10.4049/jimmunol.2001438
N388-403	Nucleocapsid structural protein	KQQTVTLLPAADLDDF																							Conservancy (high to very high % of identity) with these viruses - See Prakash et al. J.Immunol, 2021 DOI: 10.4049/jimmunol.2001438
ORF1ab84-92	Non structural protein NSP1	VMVELVAEL																							Conservancy (high to very high % of identity) with these viruses - See Prakash et al. J.Immunol, 2021 DOI: 10.4049/jimmunol.2001438
ORF1ab1675-1683	Non structural protein NSP3	YLATALLTL																							Conservancy (high to very high % of identity) with these viruses - See Prakash et al. J.Immunol, 2021 DOI: 10.4049/jimmunol.2001438
ORF1ab2210-2218	Non structural protein NSP3	CLEASFNYL																							Conservancy (high to very high % of identity) with these viruses - See Prakash et al. J.Immunol, 2021 DOI: 10.4049/jimmunol.2001438
ORF1ab2363-2371	Non structural protein NSP3	WLMWLIINL				WYVWLLIGL - S1294-1302 56% identity - SS=0.81	WYVWLLIGL - S1308-1316 56 % identity - SS=0.81	WYVWLLIGL - S1307-1315 56% identity - SS=0.81	WYVWLLIGL - S1302-1310 56% identity - SS=0.81	WYVWLLIGL - S1318-1326 56 % identity - SS=0.81			WYVWLLIGL - S1308-1316 56% identity - SS=0.81	WYVWLLIGL - S1390-1398 56% identity - SS=0.81	WYVWLLIGL - S1394-1402 56% identity - SS=0.81	WYVWLLIGL - S1409-1414 56% identity - SS=0.81									Conservancy (high to very high % of identity) with these viruses - See Prakash et al. J.Immunol, 2021 DOI: 10.4049/jimmunol.2001438
ORF1ab3013-3021	Non structural protein NSP4	SLPGVFCGV	SLPGTFCGR - ORF1ab2999-3007 78% identity - SS=0.87	SLPGTFCGR - ORF1ab2999-3007 78% identity - SS=0.87	SLPGTFCGR - ORF1ab2999-3007 78% identity - SS=0.87	SLPGTFCGR - ORF1ab2998-30006 78% identity - SS=0.87	SLPGTFCGR - ORF1ab3045-3053 78% identity - SS=0.87	SLPGTFCGR - ORF1ab3059-3067 78% identity - SS=0.87	AMPGTFCGR - ORF1ab3080-3088 56% identity - SS=0.81	AMPGTFCGR - ORF1ab3089-3097 56% identity - SS=0.81													SKPGVFCGS - ORF1ab2529-2537 78% identity - SS=0.86		Conservancy (high to very high % of identity) with these viruses - See Prakash et al. J.Immunol, 2021 DOI: 10.4049/jimmunol.2001438
ORF1ab3183-3191	Non structural protein NSP4	FLLNKEMYL																							Conservancy (high to very high % of identity) with these viruses - See Prakash et al. J.Immunol, 2021 DOI: 10.4049/jimmunol.2001438
ORF1ab3732-3740	Non structural protein NSP6	SMWALIISV																							Conservancy (high to very high % of identity) with these viruses - See Prakash et al. J.Immunol, 2021 DOI: 10.4049/jimmunol.2001438
ORF1ab4283-4291	Non structural protein NSP10	YLASGGQPI																							Conservancy (high to very high % of identity) with these viruses - See Prakash et al. J.Immunol, 2021 DOI: 10.4049/jimmunol.2001438
ORF1ab5470-5478	Non structural protein NSP13	KLSYGIATV									KQSYAIATI - ORF1ab5526-5534 67% identity - SS=0.82						KLDYGSDTV - ORF1ab5172-5180 67% identity - SS=0.78				KSSYAIATL - ORF1ab5026-5034 67% identity - SS=0.79				Conservancy (high to very high % of identity) with these viruses - See Prakash et al. J.Immunol, 2021 DOI: 10.4049/jimmunol.2001438
ORF1ab6419-6427	Non structural protein NSP14	YLDAYNMMI																							Conservancy (high to very high % of identity) with these viruses - See Prakash et al. J.Immunol, 2021 DOI: 10.4049/jimmunol.2001438
ORF1ab6749-6757	Non structural protein NSP15	LLLDDFVEI	ILLDDFVAL - ORF1ab6746-6754 67% identity - SS= 0.87		ILLDDFVAL - ORF1ab6746-6754 67% identity - SS= 0.87	ILLDDFVAL - ORF1ab6746-6754 67% identity - SS=0.87	ILLDDFVAL - ORF1ab6780-6788 67% identity - SS=0.87	ILLDDFVAL - ORF1ab6803-6811 67% identity - SS=0.87	LLLDDFVDI - ORF1ab6824-6832 89% identity - SS=0.96		LTLDDFVQV - ORF1ab6796-6804 67% identity - SS=0.88		ILLDDFVTI - ORF1ab6332-6340 78% identity - SS=0.90	ILLDDFVTI -ORF1a6337-6345 78% identity - SS=0.90	ILLDDFVTI - ORF1ab6360-6368 78% identity - SS=0.90	ILLDDFVTI - ORF1ab6344-6352 78% identity - SS=0.90	ILLDDFVVI - ORF1ab6379-6387 78% identity - SS=0.88	LLLDDFVSI - ORF1ab6522-6530 89% identity - SS=0.94	ILLDDFVVI - ORF1ab6249-6257 78% identity - SS=0.88	ILLDDFVTI - ORF1ab6334-6342 78% identity - SS=0.90	LLLDDFVTI - ORF1ab6294-6302 89% identity - SS=0.92		LLLDDFLEL - ORF1ab6275-6283 78% identity - SS=0.94		Conservancy (high to very high % of identity) with these viruses - See Prakash et al. J.Immunol, 2021 DOI: 10.4049/jimmunol.2001438
S2-10	Spike structural protein (Signal peptide)	FVFLVLLPL							FVFLTLLPS - S3-11 78% identity - SS=0.87	FVFILLLPS - S3-10 67% identity - SS=0.86				FVVLVVLPS - S5-13 67% identity - SS=0.80											Conservancy (high to very high % of identity) with these viruses - See Prakash et al. J.Immunol, 2021 DOI: 10.4049/jimmunol.2001438
S691-699	Spike structural protein (S1/S2 cleavage)	SIIAYTMSL																							Conservancy (high to very high % of identity) with these viruses - See Prakash et al. J.Immunol, 2021 DOI: 10.4049/jimmunol.2001438
S958-966	Spike structural protein (S2: between HR1 and HR2)	ALNTLVKQL	ALNTLVKQL - S1052-1060 67% identity - SS=0.83	ALNNLLQQL - S1052-1060 67% identity - SS=0.83	ALNNLLQQL - S1052-1060 67% identity - SS=0.83	ALNNLLQQL - S1038-1046 67% identity - SS=0.83	ALNNLLQQL - S1052-1060 67% identity - SS=0.83	ALNNLLQQL - S1051-1059 67% identity - SS=0.83	ALNNLLNQL - S1044-1052 67% identity - SS=0.82	ALNNLLNQL - S1060-1068 67% identity - SS=0.82							AAPTVVKQL- S3635-3643 67% identity - SS=0.77	ALNQLTVQL S1045-1053 67% identity - SS=0.76	ALNQLTAQL - S1112-1120 67% identity - SS=0.77	ALNHLTLQL - S1099-1107 67% identity - SS=0.75					Conservancy (high to very high % of identity) with these viruses - See Prakash et al. J.Immunol, 2021 DOI: 10.4049/jimmunol.2001438
S976-984	Spike structural protein (S2: between HR1 and HR2)	VLNDILSRL	SLQEILSRL - S1070-1078 67% identity - SS=0.78	SLQEILSRL - S1070-1078 67% identity - SS=0.78	SLQEILSRL - S1070-1078 67% identity - SS=0.78	SLHEILSRL - S1056-1064 67% identity - SS=0.8	SLQEILSRL - S1070-1078 67% identity - SS=0.78	SLQEILSRL - S1069-1077 67% identity - SS=0.77	SLQEILSRL - S976-984 67% identity - SS=0.78																Conservancy (high to very high % of identity) with these viruses - See Prakash et al. J.Immunol, 2021 DOI: 10.4049/jimmunol.2001438
S1000-1008	Spike structural protein (S2: between HR1 and HR2)	RLQSLQTYV							RLQSLENVV - ORF1ab6497-6505 67% identity - SS=0.78																Conservancy (high to very high % of identity) with these viruses - See Prakash et al. J.Immunol, 2021 DOI: 10.4049/jimmunol.2001438
S1220-1228	Spike structural protein (CT: cytoplasmic domain)	FIAGLIAIV									FIAGLVALA - S1279-1287 67% identity - SS=0.90														Conservancy (high to very high % of identity) with these viruses - See Prakash et al. J.Immunol, 2021 DOI: 10.4049/jimmunol.2001438
E20-28	Envelope structural protein	FLAFVVFLL							FLVATVFLL - ORF1ab2281-2289 67% identity - SS=0.79	FLVATVFLL - ORF1ab2290-2298 67% identity - SS=0.79								VLIFVVSLL - S1334-1342 67% identity - SS=0.73							Conservancy (high to very high % of identity) with these viruses - See Prakash et al. J.Immunol, 2021 DOI: 10.4049/jimmunol.2001438
E26-34	Envelope structural protein	FLLVTLAIL									ILLVCMAIL - E26-34 67% identity - SS=0.80		E23-31 - FLLIIILIL 56% identity - SS=0.80	E22-30 - FLLIIILIL 56% identity - SS=0.80			FLLVLLLLL E49-57 67% identity - SS=0.82								Conservancy (high to very high % of identity) with these viruses - See Prakash et al. J.Immunol, 2021 DOI: 10.4049/jimmunol.2001438
M52-60	Membrane structural protein	IFLWLLWPV	IILWLMWPL - M57-65 67% identity - SS=0.88	IILWLMWPL - M57-65 67% identity - SS=0.88	IILWLMWPL - M57-65 67% identity - SS=0.88		IILWLMWPL - M57-65 67% identity - SS=0.88	IILWLMWPL - M57-65 67% identity - SS=0.88	IILWLMWPL - M58-66 67% identity - SS=0.88	IILWLMWPL - M58-66 67% identity - SS=0.88	FMLWLLWPC - M50-58 67% identity - SS=0.83		LIMWLLWPI - M86-94 56% identity - SS=0.88		LIMWLLWPI - M86-94 56% identity - SS=0.88	LIMWLLWPI - M87-95 56% identity - SS=0.88		IYFWLLLPV - S5-13 - 67% identity - SS=0.78 or AILWILWPL - M50-58 - 56% identity - SS=0.82	LIMWLLWPI - M91-99 56% identity - SS=0.88	LIMWLLWPL 56% identity - SS=0.85	IIMWLLWPI - M72-80 67% identity - SS=0.90				Conservancy (high to very high % of identity) with these viruses - See Prakash et al. J.Immunol, 2021 DOI: 10.4049/jimmunol.2001438
M89-97	Membrane structural protein	GLMWLSYFI																							Conservancy (high to very high % of identity) with these viruses - See Prakash et al. J.Immunol, 2021 DOI: 10.4049/jimmunol.2001438
ORF63-11	ORF6 accessory protein	HLVDFQVTI																							Conservancy (high to very high % of identity) with these viruses - See Prakash et al. J.Immunol, 2021 DOI: 10.4049/jimmunol.2001438
ORF7b26-34	ORF7b accessory protein	IIFWFSLEL											IIFWFLLII - E19-27 67% identity - SS=0.81	IIFWFLLII - E18-26 67% identity - SS=0.81											Conservancy (high to very high % of identity) with these viruses - See Prakash et al. J.Immunol, 2021 DOI: 10.4049/jimmunol.2001438
ORF8a31-39	ORF8 accessory protein	YVVDDPCPI																							Conservancy (high to very high % of identity) with these viruses - See Prakash et al. J.Immunol, 2021 DOI: 10.4049/jimmunol.2001438
ORF8a73-81	ORF8 accessory protein	YIDIGNYTV																							Conservancy (high to very high % of identity) with these viruses - See Prakash et al. J.Immunol, 2021 DOI: 10.4049/jimmunol.2001438
ORF103-11	ORF10 accessory protein	YINVFAFPF																							Conservancy (high to very high % of identity) with these viruses - See Prakash et al. J.Immunol, 2021 DOI: 10.4049/jimmunol.2001438
ORF105-13	ORF10 accessory protein	NVFAFPFTI																							Conservancy (high to very high % of identity) with these viruses - See Prakash et al. J.Immunol, 2021 DOI: 10.4049/jimmunol.2001438
